# Supplementary material for: Crystal structure of the anti-CRISPR repressor Aca2
Source: J Struct Biol. 2021 Sep;213(3):107752. doi: 10.1016/j.jsb.2021.107752 (PMC8434428; doi:10.1016/j.jsb.2021.107752)
Supplement: Supplementary Data 1 [file mmc1.xlsx]

## Sheet: Supp Table 1
Supplementary Material Table 1. Sequences used in Aca2 multiple sequence alignment by the ConSurf server.
>Input_Aca2_chainA
TNKELQAIRKLLMLDVSEAAEHIGRVSARSWQYWESGRSAVPDDVEQEMLDLASVRIEMMSAIDKRLADGERPKLRFYNKLDEYLADNPDHNVIGWRLSQ
SVAALYYTEGHADLI
> UniRef90_A0A1I4GVI4_3_119 | Uncharacterized protein n=1 Tax=Azotobacter beijerinckii TaxID=170623 RepID=A0A1I4GVI4_9GAMM | E_val=6e-34
NSELQAIRKLLMLDVREAAEEIGKVSVRSWQYWEAGRSKVPVDIDVEMNLLLEVRLERMGVIDDQLAalpEGEKLRLPYYLSFEQYLKANPGAKKTLWRM
DQGIAALYYTEGRAELI
> UniRef90_A0A1G7MHN5_10_126 | Uncharacterized protein n=2 Tax=Pseudomonas alcaliphila TaxID=101564 RepID=A0A1G7MHN5_9PSED | E_val=2.6e-32
NLELQAARKLLMMDVSEAAESIGSVTPRTWQYWEAGRSTVPTDVALEIEALLEMRMARMSDIDAKLADlpqGGRLELPYHISFESYIAANPGANKKLWRI
DQSIAAMYYTEGHADLI
> UniRef90_UPI0003637327_2_116 | DUF1870 family protein n=1 Tax=Oceanimonas smirnovii TaxID=264574 RepID=UPI0003637327 | E_val=8.6e-28
THYELQALRKLLMLEVSEAAREIGDVSPRSWQYWESGRSPVPDDVANQIRNLTDMRYQLLELRTEQIEKAGKPiQLNFYRTLDDYEAVTGKRDVVSWRLT
QAVAATLFAEGDVTL
> UniRef90_A0A2N1ANJ5_4_111 | DUF1870 domain-containing protein n=1 Tax=Halomonas sp. MES3-P3E TaxID=2058321 RepID=A0A2N1ANJ5_ | E_val=1.5e-27
KELQALRKMLMLDVSEAAEIIGGVSKRSWQYWEAGRSPVPDDVEDKMLGLLTQRQYLMDEIEAKLdKEGDTISVPFYVHHAEFSEANPGKGILPWRISQS
VAAELYAN
> UniRef90_A0A5C0ZYC4_68_186 | DUF1870 family protein n=3 Tax=Kushneria phosphatilytica TaxID=657387 RepID=A0A5C0ZYC4_9GAMM | E_val=1.4e-26
GKELQALRKMLMLDVSEAASHVGHVSNRTWQYWEAGRSRIPVDVEMEMEVLKQKRAERINHIEASMegvpfEDWDKAlSLKFYQRFEDYQAEHPESTLVD
WRIDQAVAAWFFADGVAQL
> UniRef90_A0A1H9USB3_80_190 | Uncharacterized protein n=1 Tax=Halomonas subterranea TaxID=416874 RepID=A0A1H9USB3_9GAMM | E_val=2e-26
SELQALRKLLMLDVREAAEEIGQVSARSWQYWESGRYQIPSDVAEKMWAAVEIYKHLKAQIDSLATKQTGFDMSYYTRFDEYLRDHPGKSIIDWRIEQAV
ASEAFSKGHVV
> UniRef90_A0A285BWU2_3_117 | Uncharacterized protein n=1 Tax=Nitrosomonas ureae TaxID=44577 RepID=A0A285BWU2_9PROT | E_val=3.5e-26
NKELKALRKIFFLSVAEAAEHIGYVSARTWQRWELGEYKIPDDVEKKMNDLAERRLQMIESCDDVMSehDPESTVFDFDMTFDDYRSRHPEASVIDWKLS
QSVAAYFLGEGIASL
> UniRef90_A0A3E0WHJ6_4_121 | Uncharacterized protein n=1 Tax=Alkalilimnicola ehrlichii TaxID=351052 RepID=A0A3E0WHJ6_9GAMM | E_val=7.8e-26
KELQALRKMLMLDASEAAELIGGVSPRSWQYWEAGRSPVPADVEVTMEVLVEQRAKLIDEIEERVKGkpvDERIdvlELPFYQRFEDYEAANPGKSRLDW
RVEQSVSALYFADGMARL
> UniRef90_A0A355YBQ2_3_114 | DUF1870 domain-containing protein n=2 Tax=Stenotrophomonas TaxID=40323 RepID=A0A355YBQ2_9GAMM | E_val=8.6e-26
SKELQAARKLLMLEASEAAEFIGNVSVRSWQYWETGQRTIPADVIDRIGDLLRMRRDMIGAIDSAAPSGQLQLRYFSSLGEFRSAHADGTVLGWRLHQSA
VAHFVGGGRAEL
> UniRef90_A0A1C7W966_2_117 | Uncharacterized protein n=2 Tax=Serratia TaxID=613 RepID=A0A1C7W966_9GAMM | E_val=4.2e-23
TNKELKALRQILALECSEAAEHIGQVTTRTWQRWEDGSRAVPDDVANEITDFATLRDNMTEdRFEEFRRKGERITLNFYMTVDEFEKATGKRNVVMWKIT
NSVAGECLSAGIANLI
> UniRef90_UPI001582C0D3_8_117 | DUF1870 family protein n=1 Tax=Pseudoalteromonas sp. 0303 TaxID=2743618 RepID=UPI001582C0D3 | E_val=4.7e-23
NFELQALRKLLYLDVSEAAEFVGKVANRTWQYWESGRSQVPKDIDYEMYGLLSQRNQLIDeTLLETHEQGDVGVLKCYHTFDAFVVDYPHCTKLMWRLHQ
SVLAHFFAEG
> UniRef90_UPI0015FE1711_8_116 | DUF1870 family protein n=1 Tax=Pseudoalteromonas sp. SR45-4 TaxID=2760929 RepID=UPI0015FE1711 | E_val=1.6e-22
NLELQTIRKSLGLDVSEAAEYIGGVSKGVWEYWEAGHHSIPDDIATDMYDLCVMRSSLVDNTIAESGDDAVGALRWYSTLDEFIVDYPNSNNLDWRLHQS
ALSFLFVQG
> UniRef90_UPI000BFEE2AD_2_114 | DUF1870 family protein n=2 Tax=Serratia TaxID=613 RepID=UPI000BFEE2AD | E_val=5.6e-22
TNKELKALRQILTLECSEAAEHIAGVSTRSWQRWEAGVVPVPDDVANQLTDLANIRDGLVEQhYEEFQAAGDVITLNFYMTIDEFAAATGKHNVPMWRVT
NSVAGECLSSGIA
> UniRef90_A0A0P0QHB6_2_116 | Uncharacterized protein n=1 Tax=Serratia marcescens TaxID=615 RepID=A0A0P0QHB6_SERMA | E_val=1.6e-19
TNKELKALRQILALECSEAAEHIGGVSTRSWQRWEDGTRPVPDDAANLITDYAAIRDRLVEERYKLFkKTGDVITLQFYMSVDEFEAATGKRDVVMWKIT
NSVAGECLSAGIATL
> UniRef90_Q6LJ18_8_123 | Uncharacterized protein n=1 Tax=Photobacterium profundum (strain SS9) TaxID=298386 RepID=Q6LJ18_PHOP | E_val=2.6e-19
NVELQAIRKILMLEVTEAADVIGNgVSSNTWQSWESGSLAIPDEIQAEIYSLCQMRETLLGETFKELYDkndGSFnavGTLRYYSTLNAFLIDYPESNHL
CWRLHQSVCSSLFAEG
> UniRef90_C0AVY6_2_110 | Uncharacterized protein n=2 Tax=Proteus TaxID=583 RepID=C0AVY6_9GAMM | E_val=5e-19
TNLELRQLRQLLFLSPSEASSEIGRVETRTWQRWEKGDRAIPYDVIQQMQMLSLTRLELLSVEADHSHYIYQYFDSLDEYVKAGGTHSVIKWRLSQSISA
QLLSEKMAE
> UniRef90_UPI00163BC519_2_110 | DUF1870 family protein n=1 Tax=Vibrio cholerae TaxID=666 RepID=UPI00163BC519 | E_val=2.5e-18
TNQELKQLRRLLFLEVSEAAALIGECEPRTWQRWEKGDRAIPDDVIQTIRMLALSRIEYLQVEHDESDPSIRYFETFDEYKAAGGGGNELKWRLAQSVAT
ALLCERDAD
> UniRef90_A0A1B9KS85_2_112 | Uncharacterized protein n=1 Tax=Gilliamella apicola TaxID=1196095 RepID=A0A1B9KS85_9GAMM | E_val=2.8e-18
TNLELQAYRRFLMLKVLEASEHIGKTDIKTWHDWESGKLPVPEFVATAMQELKKIRHDKINLIIKGINDRVGsNTIRYFMTYEEFKKVNPDLDVIQWRLH
QSIATELYFRG
> UniRef90_A0A1A6TMK4_2_102 | Uncharacterized protein n=7 Tax=Photobacterium TaxID=657 RepID=A0A1A6TMK4_9GAMM | E_val=5.3e-18
TNYELQALRKLLFLDVAEAAKEVGEVTTRTWQRWEDGSRKVPQDIADQMNDWCQFYSDMLDDKRMNNKDITYYKTLDSYEAATGKRNVVVWRLTQAIYSI
L
> UniRef90_UPI0018F08FF8_2_109 | DUF1870 family protein n=2 Tax=Vibrio cholerae TaxID=666 RepID=UPI0018F08FF8 | E_val=6.9e-18
TNHELKQLRRLLFLEVSEAAQWIGECEPRTWQRWEKGVRAIPNDVIQRVQMLALSRLEYLQFEHDESDPSIRYFETFDEYKAAGGGGNELKWRLAQSVAA
ALLCESEA
> UniRef90_UPI0011D9703F_2_109 | DUF1870 family protein n=1 Tax=Vibrio cholerae TaxID=666 RepID=UPI0011D9703F | E_val=7.3e-18
TNHELKQLRRLLFLDVSEAAALVGECEPRTWQRWEKGERAIPGDVIKTMQMMALSRMEYLQVERDESDPSIRYFETFDEYKAAGGGGNELKWRLAQSVAA
ALLCESEA
> UniRef90_A0A1B9K1D4_2_112 | Uncharacterized protein n=1 Tax=Gilliamella apicola TaxID=1196095 RepID=A0A1B9K1D4_9GAMM | E_val=3.3e-17
TNLELQAYRRFLMLKVSEASEYIGKTDTKTWHDWEQGVVPVPEFVDIAMQDLKKLRSEKVNIIINSINDRVgNNTIRYFMTYTEFQKVNPDLDVIQWRLH
QSIATELYFRG
> UniRef90_A0A0H3ZLW8_2_110 | Cytoplasmic protein n=2 Tax=Vibrio TaxID=662 RepID=A0A0H3ZLW8_9VIBR | E_val=4.5e-17
TNHELKQLRRLLFLEVSEAAELIGECEPRTWQRWEKGDRAIPNDVSRVIQMLALTRLERVELLHDVGDPNYRYFDSFEEYKASGGAGSELKWRLAQSVAT
ALLCESEAD
> UniRef90_UPI0018C6F5F2_3_109 | DUF1870 family protein n=2 Tax=Providencia TaxID=586 RepID=UPI0018C6F5F2 | E_val=9.2e-17
NFELKQLRQLLFLSQTEAAKYIGDVEPRSWQRWEKGTSPIPTDVISQVQMLSLTRQDLLDSLPDFDHYNYKYFDTIEEYAAESGVKNVVRWRISQSVAAQ
LFSEKSA
> UniRef90_A0A1B9LHQ7_2_114 | Uncharacterized protein n=1 Tax=Gilliamella apicola TaxID=1196095 RepID=A0A1B9LHQ7_9GAMM | E_val=1.2e-16
TNLELQAYRRFLMLKVSEACEYIGKTDTKTWHDWEQGITPVPEFVASEMQKLKKVRTEKINIIIGSINDRVGsNTIRYFMTYAEFQKVNPKLDVIQWRLH
QSIATELYFRGLE
> UniRef90_UPI000C87BD18_2_110 | DUF1870 family protein n=2 Tax=Vibrio parahaemolyticus TaxID=670 RepID=UPI000C87BD18 | E_val=1.2e-16
TNNELKQLRRLLFLEVSEAAALIGECEPRTWQRWEKGDRAIPNDVSRVIQMLALTRLERLQVEFDETDPNYRYFETFEEYTASGGAGNELKWRLAQSVAT
ALLCESEAD
> UniRef90_UPI00192B72E7_2_109 | DUF1870 family protein n=1 Tax=Vibrio fluvialis TaxID=676 RepID=UPI00192B72E7 | E_val=1.3e-16
TNYELKQLRRLLFLEVSEAAQFIGDCESRTWQRWEKGDRAIPKDVIQTVQMLALSRLDYLQFEHDDSDPSIRYFETFDEYKAAGGGGNELKWRLAQSVAT
ALLCEREA
> UniRef90_A0A073KRI1_2_112 | Uncharacterized protein n=1 Tax=Shewanella xiamenensis TaxID=332186 RepID=A0A073KRI1_9GAMM | E_val=1.8e-16
TNTELKQLRTLLFLDVTEAAQHIGDCEPRTWQRWEKGDRAVPVDVAQTMQMLALTRVDMLQVEYDAADPMYQYFSEYEDFKAATgaTGASVLKWRLAQSV
SAQLVSEQQAE
> UniRef90_A0A242NU13_2_112 | Uncharacterized protein n=6 Tax=Gilliamella TaxID=1193503 RepID=A0A242NU13_9GAMM | E_val=2.5e-16
TNLELQAYRRFLMLKVSEASEYIGKTDVETWRKWENGSLPIPENVAIAMKELKAFRNEKIKLIINSINDRVGsNTIRYFMTYPEFKKVNPDLDVLQWRLH
QSIATELYFRG
> UniRef90_A0A1B9JSK2_2_112 | Uncharacterized protein n=1 Tax=Gilliamella apicola TaxID=1196095 RepID=A0A1B9JSK2_9GAMM | E_val=2.5e-16
TNLELQAYRRFLMLKVPEASEYIGKTDAKTWHDWEKGIEPVPEFVGNAMKALKKLRTDKVNIIINSINDRVGsNTIRYFMTFEEFKKVNPDLDVIQWRLH
QSIATELYFRG
> UniRef90_A0A1A8T9D1_9_118 | Uncharacterized protein n=1 Tax=Marinomonas spartinae TaxID=1792290 RepID=A0A1A8T9D1_9GAMM | E_val=3.2e-16
PELQAMRGLFFASTTEAAECIaglgGKHPARSWQRWESGQHAIPDDIDTEIYALCSQRTECIDGIFDAEQESQKIKWYPTFEDFAVDFPTGNKVWWRLHQ
SVCAAIFSEN
> UniRef90_A0A5N3RX60_2_110 | DUF1870 family protein n=1 Tax=Vibrio fortis TaxID=212667 RepID=A0A5N3RX60_9VIBR | E_val=4.2e-16
TNNELKQLRRLLFLEVSEAAALIGECEPRTWQRWEKGDRAIPIDVSRTIQMLALTRLERLQVEFDEADPDYRYFASFNEYKASGGAGNELRWRLAQSVAA
ALLCEKEAD
> UniRef90_A0A080KEL4_2_112 | Uncharacterized protein n=4 Tax=Gilliamella TaxID=1193503 RepID=A0A080KEL4_9GAMM | E_val=4.6e-16
TNLELQAFRRFLMLKVSEASEYIGKTDVETWRNWENDTLPIPENVATAMKELKNLRSEKIQLIINSINDRVGsNTIRYFMTYQEFKKVNPELDVIQWRLH
QSIATELYFRG
> UniRef90_X2GUQ4_2_112 | Uncharacterized protein n=7 Tax=Gilliamella apicola TaxID=1196095 RepID=X2GUQ4_9GAMM | E_val=5.8e-16
TNLELQAYRRFLMLKVSEASEYIGKTDASTWHNWEKGTVPVPQYVVTAMQELKKLRTDKVNIIINSINDRVgSSTIRYFLTYEEFKKVNPELDIIQWRLH
QSIATELYFRG
> UniRef90_A0A2S2CJ33_2_110 | Uncharacterized protein n=3 Tax=Photobacterium damselae TaxID=38293 RepID=A0A2S2CJ33_9GAMM | E_val=6.8e-16
TNNELKQLRRLLFLEVSEAATLIGECEPRTWQRWEKGDRAIPRDVSKAIQMLALTRLERLQHEFDEADPNYRYFESFDEYKISGGTGNELKWRLAQSVAT
ALLCEIEAD
> UniRef90_A0A066TD26_2_112 | Putative cytoplasmic protein n=10 Tax=Gilliamella TaxID=1193503 RepID=A0A066TD26_9GAMM | E_val=8.2e-16
TNLELQAYRRFLMLKVSEASEYIGKTDINTWHDWENGTKPIPEFVGKAMQELKKIRNEKINIIINSINDRIgSNTIRYFMTYEEFKKVNLDLDVIQWRLH
QSIATELYFRG
> UniRef90_A0A1B9L1J3_2_112 | Uncharacterized protein n=3 Tax=Gilliamella TaxID=1193503 RepID=A0A1B9L1J3_9GAMM | E_val=9e-16
TNLELQAYRRFLMLKVSEASQYIGKTDAKTWHDWESGTIPVPEFVAITMQELKKLRNDKINIIINSINDRVGsNTIRYFMTYEEFKKVNSDLDVVQWRLH
QSIATELYFRG
> UniRef90_UPI001667B109_2_110 | DUF1870 family protein n=1 Tax=Shewanella inventionis TaxID=1738770 RepID=UPI001667B109 | E_val=1.2e-15
TNNELKQLRRLLFLEVNEAAKLIGECEPRTWQRWEKGDRAIPLDVSRAIQMLCLTRLERLQVGFDEADPNYRYFENFEDYKASGGTGNELKWRLAQSVAT
VFLCETEAD
> UniRef90_A0A5C4Q1C0_2_103 | DUF1870 family protein n=1 Tax=Pasteurellaceae bacterium Phil31 TaxID=2585022 RepID=A0A5C4Q1C0_9 | E_val=2.7e-15
TNEQLQQLRKALFLDISEVAEFVGKVSTRTWQRWEKGDLNVPDDVACEMIKLINIQDEAVNLVLKEEIEYCYYYYDYNDFSDKFGKNKVKWRLYQSIIAR
LY
> UniRef90_A0A6G9IAT4_2_112 | YdiL family protein n=1 Tax=Orbus sp. IPMB12 TaxID=1635327 RepID=A0A6G9IAT4_9GAMM | E_val=3.2e-15
TNIELQALRRLFMLKVAEAARYIGDTSTEQWHEWEKGTSTIPAEVILKMQNLRKERKEKVARIIEDINDRIgNSTIKYFMTFEEFQKINPSLDIVHWRLH
QSIATELYFRG
> UniRef90_A0A1B9K570_2_112 | Uncharacterized protein n=1 Tax=Gilliamella apicola TaxID=1196095 RepID=A0A1B9K570_9GAMM | E_val=3.3e-15
TNLELQAYRRFLMLKVSEASEYIGKTDIQTWYDWEQGIVPVPEFVSSAMQNLKKVRNEKINIIIGSINDRVGsNTIRYFMTYAEFHKVNPNLDVIQWRLH
QSIATELYFRG
> UniRef90_A0A1S8Y7Q7_3_116 | Uncharacterized protein n=1 Tax=Izhakiella australiensis TaxID=1926881 RepID=A0A1S8Y7Q7_9GAMM | E_val=3.8e-15
NKELKALRLILTLEPGEAACHIGNKDIRTWQRWESGASPVPQYVINLMDDYNQLRDALVEKRYAEfhrkGELIMLNFYMTLDEFEAATGKRDVVMWRITN
SVAGECYSAGIASL
> UniRef90_UPI00055FA8D5_2_102 | DUF1870 family protein n=1 Tax=Phaseolibacter flectens TaxID=86187 RepID=UPI00055FA8D5 | E_val=3.9e-15
TNFELKQLRKLFFLTTAEAAEHIGGVEPRAWQRWEKGERAIPADVSEHMQMLALTRYERLQREPEISNVAYQYCDSLDSFVAAGGVRNVTMWRLAQSVAS
E
> UniRef90_UPI0009CF6C61_2_108 | DUF1870 family protein n=2 Tax=Pasteurella multocida TaxID=747 RepID=UPI0009CF6C61 | E_val=4e-15
TNEQLQQLRKALFLDVAEAAEFIGNVSPRAWQRWESGDRAIPKDVENKIIELNKIQENAIGIALENEGYSYSFYDYESFREEFSDSTLKWRLYQSVLArA
YQTLGDS
> UniRef90_UPI0013EFB1D1_3_115 | DUF1870 family protein n=1 Tax=Enterobacter cloacae TaxID=550 RepID=UPI0013EFB1D1 | E_val=1.4e-14
NLALLACRKMLFLEVAEAAKYIGNVEARTWRYYEAGRSAIPEHIASKMIGFMQRRDSLLdelrqKAIDFRKRGEGRQAVPFYVSFEQYQEETGLDDFIEW
RIDQSVKTRLYVD
> UniRef90_A0A1B9NNP3_2_112 | Uncharacterized protein n=3 Tax=Gilliamella apicola TaxID=1196095 RepID=A0A1B9NNP3_9GAMM | E_val=3.4e-14
TSVELQAYRRFLMIKVSEASEYIGKTDTNTWLDWEKGITPVPKFIITAMQELKKLRNEKINLIINSINDRVGsNTIRYFMTYEEFKKVNPELDIIQWRLH
QSIATELYFRG
> UniRef90_UPI0011845CC1_2_110 | DUF1870 family protein n=1 Tax=Shewanella TaxID=22 RepID=UPI0011845CC1 | E_val=9.3e-14
TNYELKQLRRLLFLEVNEAARLIGDCEPRTWQRWEKGDRQVPGDVIETLQMLALSRYEMLQFEFDETNPNYRYFETYDEFKEAGGGGNELKWRLAQSVSA
ALLCERSAD
> UniRef90_UPI0019266E31_4_115 | DUF1870 family protein n=1 Tax=Cedecea davisae TaxID=158484 RepID=UPI0019266E31 | E_val=1.2e-13
FALLACRKLLFLDVVEAARHIGNVEPRTWRYYESGRSSLPEPIMKKMHSMLHRReilLNDMrvQAQEhRKLGQGRQVVPFYVTFEQFREETGHDDVVEWR
LDMSVKSALYIE
> UniRef90_UPI0016588A3F_2_112 | DUF1870 family protein n=1 Tax=Frischella sp. Ac13 TaxID=2741544 RepID=UPI0016588A3F | E_val=1.4e-13
TNIELQAYRRFFMLKVAEASEFIGNTTAEVWHNWEQGKEAIPNHVIEAMKNLKKRRQDKIAAIIADINNRIgSNNIRYFLTFADFKKINPSLTVLDWRLH
QSIATELYFRG
> UniRef90_UPI001242C9F4_3_102 | DUF1870 family protein n=1 Tax=Actinobacillus vicugnae TaxID=2573093 RepID=UPI001242C9F4 | E_val=2e-13
GLELKLARHTLGLTIAEAAEHIGKVSKRSWEYWESGNFNVKDDVERVINQLLARRKEILESIIEQGQSAKKIAVIYYPTPEYCSDVIEWRFSQSLATTLS
> UniRef90_A0A377JKR1_4_101 | Domain of uncharacterized function (DUF1870) n=2 Tax=Haemophilus parainfluenzae TaxID=729 RepID= | E_val=2.2e-13
LELKVARKLLGLSTVEAAEHIGQVSKRSWEYWENGQRTIKPDVEELINSLLSRRREIIAEVYNMGEKAKGISVIYYKTPEYCENVLEWRFSQSLASTL
> UniRef90_A0A0A7RZW3_2_112 | Uncharacterized protein n=2 Tax=Frischella perrara TaxID=1267021 RepID=A0A0A7RZW3_FRIPE | E_val=2.6e-13
TNLELQAYRRYFMLKVAEASEFIGNTIAEVWHNWEQGNSTIPTYVIETMKDLKKRRQDKIDAIIADINNRIgSNNIRYFLTFEDFKKVNPTLTVLDWRLH
QSIATELYFRG
> UniRef90_UPI0008F27A50_3_106 | DUF1870 family protein n=1 Tax=Pragia fontium TaxID=82985 RepID=UPI0008F27A50 | E_val=5.2e-13
NFELKQLRKLLFLSPSEAAEEIGNVETRTWQRWEKGERAIPLDVISKIQMLALTRQERLSVEPDSNDYNYQYIELFDDFINVSGVKSIVKWRLAQSVAAQ
LLLE
> UniRef90_A0A1E3XGX3_4_104 | Uncharacterized protein n=4 Tax=Pasteurella multocida TaxID=747 RepID=A0A1E3XGX3_PASMD | E_val=4e-12
NNELQMLRKALFLDIVEAAELVGGVSARTWQRWEKGDINVPFDVEQKMRKLNHIHNEVFNLVLSESSEYCYKYYDYEQFTSRFGTSKLKWRLYQSVLSRL
Y
> UniRef90_A0A5B7XID6_6_115 | DUF1870 family protein n=4 Tax=Enterobacteriaceae TaxID=543 RepID=A0A5B7XID6_9ENTR | E_val=7.1e-12
LIACRRILFLEVEEAATHIAEVSQRTWRYYESGRTQIPGHLAEKMEKLLQyhtVMKDRMSkEADEYRQKGEgRQAVPYYLTFEDYQKETGLDDVIAFRLD
QSVKAALYLE
> UniRef90_UPI000B4168D1_24_132 | DUF1870 family protein n=1 Tax=Yersinia kristensenii TaxID=28152 RepID=UPI000B4168D1 | E_val=4.4e-11
TNVELQAFRKLLHMDVKLAAELAGCTVQSWYAWENGTNPVPNKIAEFMDSIHRAFKDCLASytnMVREQADGERVAMRYYETFELFTSHHPQFSsRLDWR
ISQAVAARL
> UniRef90_A0A377HXI4_4_98 | Domain of uncharacterized function (DUF1870) n=2 Tax=Gallibacterium anatis TaxID=750 RepID=A0A37 | E_val=4.3e-10
NKLQALRKVLFLSEQEAATLIGGVTTRTWQYWESGKKPVPQDVETKMLEAVNEAENIFKAVLEEGFEYTYQYFDFDDFKKRFRSDKLLWRVYQSI
> UniRef90_A0A7H1C0S7_3_102 | DUF1870 family protein n=1 Tax=Mannheimia sp. ZY190616 TaxID=2770636 RepID=A0A7H1C0S7_9PAST | E_val=8.6e-10
GLELKLARELLGLSQYEAAEHIGKVHQRSWAFWEAGRTPVKADVAEFMRKLIHHRHEVIKQFSNSKAAGDSQKvvIVYYNTPEHCQSFLDWKFSQSLART
> UniRef90_UPI00048BB454_4_73 | DUF1870 family protein n=1 Tax=Brackiella oedipodis TaxID=124225 RepID=UPI00048BB454 | E_val=3.5e-08
QELKKARALLNLSQQEAAKLIGDVSKRSWVFWESGRPSIPQDVQEKFNDLLMRRKAIVqPFIDKTISPSN
> UniRef90_UPI00057F3EA5_6_85 | DUF1870 family protein n=2 Tax=Neisseriaceae TaxID=481 RepID=UPI00057F3EA5 | E_val=1e-05
IEAYRRLLFLTVLEAAKSVActsvrpdGVSERAWNRWESGEGVMPDEVEENLLALIRLRQREIDSIAAQIAGGTKPILTA
> UniRef90_UPI000A169C0E_4_74 | DUF1870 family protein n=2 Tax=Gilliamella TaxID=1193503 RepID=UPI000A169C0E | E_val=1.3e-05
TELKALRRFFFLDIVDAANLIAGVSARTWQRYEKGTVTIHKDVIEKMNKLKQERKEILKQMSAGETPKIDI
> UniRef90_UPI00124FCC37_3_79 | DUF1870 family protein n=1 Tax=Acinetobacter brisouii TaxID=396323 RepID=UPI00124FCC37 | E_val=3.6e-05
NLQLKAIRQGLGLEVSEAAELAGVQKRSFNYWEQGERQVPSDVDFLFDFMASHYAMVLERMIKDVERITIYNKDDDT
> UniRef90_UPI0006EBA02A_21_110 | DUF1870 family protein n=1 Tax=Streptomyces prasinopilosus TaxID=67344 RepID=UPI0006EBA02A | E_val=5.8e-05
AELRVVREYLGLSPEWLAAHLNVSGRTVRHWEQGKYAIPDGVRLEIEDLERRTGEFVSGIVDALMDLPDPAVITYRDDAEYRAAHPDAEF
> UniRef90_UPI00039BA83B_22_111 | DUF1870 family protein n=1 Tax=Streptomyces sp. FXJ7.023 TaxID=579932 RepID=UPI00039BA83B | E_val=0.0001
TSAELRVVREYLGLTPEWLAGHLKVSARTVRHWEAGKYAIPDGVRLEIEDLERRTGEFVSGIIDQLMDLPDPGVVTYRDDVEYHAAHPGI
> UniRef90_UPI001872F030_21_107 | DUF1870 family protein n=1 Tax=Streptomyces sp. ND05-01C TaxID=2746958 RepID=UPI001872F030 | E_val=0.00012
AELKVVREFLGLTGDWLAAHLGVSPRTVRHWEQGKYAIPDGVRLEVENLEARTGEFVGAIVEKLMDVPDPGVLTYRDDAEYHAAHPG

## Sheet: Supp Table 2
Supplementary Material Table 2. Multiple sequence alignment for Aca2 generated by the ConSurf server.
		Colour Scale:		1	2	3	4	5	6	7	8	9
				Variable				Average				Conserved
No.	Source	Protein ID	Start AA
001	Input	Aca2_chainA	2	T	N	K	E	L	Q	A	I	R	K	L	L	M	L	D	V	S	E	A	A	E	H	I	-	-	-	-	G	-	-	-	-	-	-	-	R	V	S	A	R	S	W	Q	Y	W	E
002	UniRef90	A0A1I4GVI4	3	-	N	S	E	L	Q	A	I	R	K	L	L	M	L	D	V	R	E	A	A	E	E	I	-	-	-	-	G	-	-	-	-	-	-	-	K	V	S	V	R	S	W	Q	Y	W	E
003	UniRef90	A0A1G7MHN5	10	-	N	L	E	L	Q	A	A	R	K	L	L	M	M	D	V	S	E	A	A	E	S	I	-	-	-	-	G	-	-	-	-	-	-	-	S	V	T	P	R	T	W	Q	Y	W	E
004	UniRef90	UPI0003637327	2	T	H	Y	E	L	Q	A	L	R	K	L	L	M	L	E	V	S	E	A	A	R	E	I	-	-	-	-	G	-	-	-	-	-	-	-	D	V	S	P	R	S	W	Q	Y	W	E
005	UniRef90	A0A2N1ANJ5	4	-	-	K	E	L	Q	A	L	R	K	M	L	M	L	D	V	S	E	A	A	E	I	I	-	-	-	-	G	-	-	-	-	-	-	-	G	V	S	K	R	S	W	Q	Y	W	E
006	UniRef90	A0A5C0ZYC4	68	-	G	K	E	L	Q	A	L	R	K	M	L	M	L	D	V	S	E	A	A	S	H	V	-	-	-	-	G	-	-	-	-	-	-	-	H	V	S	N	R	T	W	Q	Y	W	E
007	UniRef90	A0A1H9USB3	80	-	-	S	E	L	Q	A	L	R	K	L	L	M	L	D	V	R	E	A	A	E	E	I	-	-	-	-	G	-	-	-	-	-	-	-	Q	V	S	A	R	S	W	Q	Y	W	E
008	UniRef90	A0A285BWU2	3	-	N	K	E	L	K	A	L	R	K	I	F	F	L	S	V	A	E	A	A	E	H	I	-	-	-	-	G	-	-	-	-	-	-	-	Y	V	S	A	R	T	W	Q	R	W	E
009	UniRef90	A0A3E0WHJ6	4	-	-	K	E	L	Q	A	L	R	K	M	L	M	L	D	A	S	E	A	A	E	L	I	-	-	-	-	G	-	-	-	-	-	-	-	G	V	S	P	R	S	W	Q	Y	W	E
010	UniRef90	A0A355YBQ2	3	-	S	K	E	L	Q	A	A	R	K	L	L	M	L	E	A	S	E	A	A	E	F	I	-	-	-	-	G	-	-	-	-	-	-	-	N	V	S	V	R	S	W	Q	Y	W	E
011	UniRef90	A0A1C7W966	2	T	N	K	E	L	K	A	L	R	Q	I	L	A	L	E	C	S	E	A	A	E	H	I	-	-	-	-	G	-	-	-	-	-	-	-	Q	V	T	T	R	T	W	Q	R	W	E
012	UniRef90	UPI001582C0D3	8	-	N	F	E	L	Q	A	L	R	K	L	L	Y	L	D	V	S	E	A	A	E	F	V	-	-	-	-	G	-	-	-	-	-	-	-	K	V	A	N	R	T	W	Q	Y	W	E
013	UniRef90	UPI0015FE1711	8	-	N	L	E	L	Q	T	I	R	K	S	L	G	L	D	V	S	E	A	A	E	Y	I	-	-	-	-	G	-	-	-	-	-	-	-	G	V	S	K	G	V	W	E	Y	W	E
014	UniRef90	UPI000BFEE2AD	2	T	N	K	E	L	K	A	L	R	Q	I	L	T	L	E	C	S	E	A	A	E	H	I	-	-	-	-	A	-	-	-	-	-	-	-	G	V	S	T	R	S	W	Q	R	W	E
015	UniRef90	A0A0P0QHB6	2	T	N	K	E	L	K	A	L	R	Q	I	L	A	L	E	C	S	E	A	A	E	H	I	-	-	-	-	G	-	-	-	-	-	-	-	G	V	S	T	R	S	W	Q	R	W	E
016	UniRef90	Q6LJ18	8	-	N	V	E	L	Q	A	I	R	K	I	L	M	L	E	V	T	E	A	A	D	V	I	-	-	-	-	G	-	-	-	-	-	-	N	G	V	S	S	N	T	W	Q	S	W	E
017	UniRef90	C0AVY6	2	T	N	L	E	L	R	Q	L	R	Q	L	L	F	L	S	P	S	E	A	S	S	E	I	-	-	-	-	G	-	-	-	-	-	-	-	R	V	E	T	R	T	W	Q	R	W	E
018	UniRef90	UPI00163BC519	2	T	N	Q	E	L	K	Q	L	R	R	L	L	F	L	E	V	S	E	A	A	A	L	I	-	-	-	-	G	-	-	-	-	-	-	-	E	C	E	P	R	T	W	Q	R	W	E
019	UniRef90	A0A1B9KS85	2	T	N	L	E	L	Q	A	Y	R	R	F	L	M	L	K	V	L	E	A	S	E	H	I	-	-	-	-	G	-	-	-	-	-	-	-	K	T	D	I	K	T	W	H	D	W	E
020	UniRef90	A0A1A6TMK4	2	T	N	Y	E	L	Q	A	L	R	K	L	L	F	L	D	V	A	E	A	A	K	E	V	-	-	-	-	G	-	-	-	-	-	-	-	E	V	T	T	R	T	W	Q	R	W	E
021	UniRef90	UPI0018F08FF8	2	T	N	H	E	L	K	Q	L	R	R	L	L	F	L	E	V	S	E	A	A	Q	W	I	-	-	-	-	G	-	-	-	-	-	-	-	E	C	E	P	R	T	W	Q	R	W	E
022	UniRef90	UPI0011D9703F	2	T	N	H	E	L	K	Q	L	R	R	L	L	F	L	D	V	S	E	A	A	A	L	V	-	-	-	-	G	-	-	-	-	-	-	-	E	C	E	P	R	T	W	Q	R	W	E
023	UniRef90	A0A1B9K1D4	2	T	N	L	E	L	Q	A	Y	R	R	F	L	M	L	K	V	S	E	A	S	E	Y	I	-	-	-	-	G	-	-	-	-	-	-	-	K	T	D	T	K	T	W	H	D	W	E
024	UniRef90	A0A0H3ZLW8	2	T	N	H	E	L	K	Q	L	R	R	L	L	F	L	E	V	S	E	A	A	E	L	I	-	-	-	-	G	-	-	-	-	-	-	-	E	C	E	P	R	T	W	Q	R	W	E
025	UniRef90	UPI0018C6F5F2	3	-	N	F	E	L	K	Q	L	R	Q	L	L	F	L	S	Q	T	E	A	A	K	Y	I	-	-	-	-	G	-	-	-	-	-	-	-	D	V	E	P	R	S	W	Q	R	W	E
026	UniRef90	A0A1B9LHQ7	2	T	N	L	E	L	Q	A	Y	R	R	F	L	M	L	K	V	S	E	A	C	E	Y	I	-	-	-	-	G	-	-	-	-	-	-	-	K	T	D	T	K	T	W	H	D	W	E
027	UniRef90	UPI000C87BD18	2	T	N	N	E	L	K	Q	L	R	R	L	L	F	L	E	V	S	E	A	A	A	L	I	-	-	-	-	G	-	-	-	-	-	-	-	E	C	E	P	R	T	W	Q	R	W	E
028	UniRef90	UPI00192B72E7	2	T	N	Y	E	L	K	Q	L	R	R	L	L	F	L	E	V	S	E	A	A	Q	F	I	-	-	-	-	G	-	-	-	-	-	-	-	D	C	E	S	R	T	W	Q	R	W	E
029	UniRef90	A0A073KRI1	2	T	N	T	E	L	K	Q	L	R	T	L	L	F	L	D	V	T	E	A	A	Q	H	I	-	-	-	-	G	-	-	-	-	-	-	-	D	C	E	P	R	T	W	Q	R	W	E
030	UniRef90	A0A242NU13	2	T	N	L	E	L	Q	A	Y	R	R	F	L	M	L	K	V	S	E	A	S	E	Y	I	-	-	-	-	G	-	-	-	-	-	-	-	K	T	D	V	E	T	W	R	K	W	E
031	UniRef90	A0A1B9JSK2	2	T	N	L	E	L	Q	A	Y	R	R	F	L	M	L	K	V	P	E	A	S	E	Y	I	-	-	-	-	G	-	-	-	-	-	-	-	K	T	D	A	K	T	W	H	D	W	E
032	UniRef90	A0A1A8T9D1	9	-	-	P	E	L	Q	A	M	R	G	L	F	F	A	S	T	T	E	A	A	E	C	I	A	G	L	G	G	-	-	-	-	-	-	-	K	H	P	A	R	S	W	Q	R	W	E
033	UniRef90	A0A5N3RX60	2	T	N	N	E	L	K	Q	L	R	R	L	L	F	L	E	V	S	E	A	A	A	L	I	-	-	-	-	G	-	-	-	-	-	-	-	E	C	E	P	R	T	W	Q	R	W	E
034	UniRef90	A0A080KEL4	2	T	N	L	E	L	Q	A	F	R	R	F	L	M	L	K	V	S	E	A	S	E	Y	I	-	-	-	-	G	-	-	-	-	-	-	-	K	T	D	V	E	T	W	R	N	W	E
035	UniRef90	X2GUQ4	2	T	N	L	E	L	Q	A	Y	R	R	F	L	M	L	K	V	S	E	A	S	E	Y	I	-	-	-	-	G	-	-	-	-	-	-	-	K	T	D	A	S	T	W	H	N	W	E
036	UniRef90	A0A2S2CJ33	2	T	N	N	E	L	K	Q	L	R	R	L	L	F	L	E	V	S	E	A	A	T	L	I	-	-	-	-	G	-	-	-	-	-	-	-	E	C	E	P	R	T	W	Q	R	W	E
037	UniRef90	A0A066TD26	2	T	N	L	E	L	Q	A	Y	R	R	F	L	M	L	K	V	S	E	A	S	E	Y	I	-	-	-	-	G	-	-	-	-	-	-	-	K	T	D	I	N	T	W	H	D	W	E
038	UniRef90	A0A1B9L1J3	2	T	N	L	E	L	Q	A	Y	R	R	F	L	M	L	K	V	S	E	A	S	Q	Y	I	-	-	-	-	G	-	-	-	-	-	-	-	K	T	D	A	K	T	W	H	D	W	E
039	UniRef90	UPI001667B109	2	T	N	N	E	L	K	Q	L	R	R	L	L	F	L	E	V	N	E	A	A	K	L	I	-	-	-	-	G	-	-	-	-	-	-	-	E	C	E	P	R	T	W	Q	R	W	E
040	UniRef90	A0A5C4Q1C0	2	T	N	E	Q	L	Q	Q	L	R	K	A	L	F	L	D	I	S	E	V	A	E	F	V	-	-	-	-	G	-	-	-	-	-	-	-	K	V	S	T	R	T	W	Q	R	W	E
041	UniRef90	A0A6G9IAT4	2	T	N	I	E	L	Q	A	L	R	R	L	F	M	L	K	V	A	E	A	A	R	Y	I	-	-	-	-	G	-	-	-	-	-	-	-	D	T	S	T	E	Q	W	H	E	W	E
042	UniRef90	A0A1B9K570	2	T	N	L	E	L	Q	A	Y	R	R	F	L	M	L	K	V	S	E	A	S	E	Y	I	-	-	-	-	G	-	-	-	-	-	-	-	K	T	D	I	Q	T	W	Y	D	W	E
043	UniRef90	A0A1S8Y7Q7	3	-	N	K	E	L	K	A	L	R	L	I	L	T	L	E	P	G	E	A	A	C	H	I	-	-	-	-	G	-	-	-	-	-	-	-	N	K	D	I	R	T	W	Q	R	W	E
044	UniRef90	UPI00055FA8D5	2	T	N	F	E	L	K	Q	L	R	K	L	F	F	L	T	T	A	E	A	A	E	H	I	-	-	-	-	G	-	-	-	-	-	-	-	G	V	E	P	R	A	W	Q	R	W	E
045	UniRef90	UPI0009CF6C61	2	T	N	E	Q	L	Q	Q	L	R	K	A	L	F	L	D	V	A	E	A	A	E	F	I	-	-	-	-	G	-	-	-	-	-	-	-	N	V	S	P	R	A	W	Q	R	W	E
046	UniRef90	UPI0013EFB1D1	3	-	N	L	A	L	L	A	C	R	K	M	L	F	L	E	V	A	E	A	A	K	Y	I	-	-	-	-	G	-	-	-	-	-	-	-	N	V	E	A	R	T	W	R	Y	Y	E
047	UniRef90	A0A1B9NNP3	2	T	S	V	E	L	Q	A	Y	R	R	F	L	M	I	K	V	S	E	A	S	E	Y	I	-	-	-	-	G	-	-	-	-	-	-	-	K	T	D	T	N	T	W	L	D	W	E
048	UniRef90	UPI0011845CC1	2	T	N	Y	E	L	K	Q	L	R	R	L	L	F	L	E	V	N	E	A	A	R	L	I	-	-	-	-	G	-	-	-	-	-	-	-	D	C	E	P	R	T	W	Q	R	W	E
049	UniRef90	UPI0019266E31	4	-	-	F	A	L	L	A	C	R	K	L	L	F	L	D	V	V	E	A	A	R	H	I	-	-	-	-	G	-	-	-	-	-	-	-	N	V	E	P	R	T	W	R	Y	Y	E
050	UniRef90	UPI0016588A3F	2	T	N	I	E	L	Q	A	Y	R	R	F	F	M	L	K	V	A	E	A	S	E	F	I	-	-	-	-	G	-	-	-	-	-	-	-	N	T	T	A	E	V	W	H	N	W	E
051	UniRef90	UPI001242C9F4	3	-	G	L	E	L	K	L	A	R	H	T	L	G	L	T	I	A	E	A	A	E	H	I	-	-	-	-	G	-	-	-	-	-	-	-	K	V	S	K	R	S	W	E	Y	W	E
052	UniRef90	A0A377JKR1	4	-	-	L	E	L	K	V	A	R	K	L	L	G	L	S	T	V	E	A	A	E	H	I	-	-	-	-	G	-	-	-	-	-	-	-	Q	V	S	K	R	S	W	E	Y	W	E
053	UniRef90	A0A0A7RZW3	2	T	N	L	E	L	Q	A	Y	R	R	Y	F	M	L	K	V	A	E	A	S	E	F	I	-	-	-	-	G	-	-	-	-	-	-	-	N	T	I	A	E	V	W	H	N	W	E
054	UniRef90	UPI0008F27A50	3	-	N	F	E	L	K	Q	L	R	K	L	L	F	L	S	P	S	E	A	A	E	E	I	-	-	-	-	G	-	-	-	-	-	-	-	N	V	E	T	R	T	W	Q	R	W	E
055	UniRef90	A0A1E3XGX3	4	-	N	N	E	L	Q	M	L	R	K	A	L	F	L	D	I	V	E	A	A	E	L	V	-	-	-	-	G	-	-	-	-	-	-	-	G	V	S	A	R	T	W	Q	R	W	E
056	UniRef90	A0A5B7XID6	6	-	-	-	-	L	I	A	C	R	R	I	L	F	L	E	V	E	E	A	A	T	H	I	-	-	-	-	A	-	-	-	-	-	-	-	E	V	S	Q	R	T	W	R	Y	Y	E
057	UniRef90	UPI000B4168D1	24	T	N	V	E	L	Q	A	F	R	K	L	L	H	M	D	V	K	L	A	A	E	L	A	-	-	-	-	G	-	-	-	-	-	-	-	-	C	T	V	Q	S	W	Y	A	W	E
058	UniRef90	A0A377HXI4	4	-	-	N	K	L	Q	A	L	R	K	V	L	F	L	S	E	Q	E	A	A	T	L	I	-	-	-	-	G	-	-	-	-	-	-	-	G	V	T	T	R	T	W	Q	Y	W	E
059	UniRef90	A0A7H1C0S7	3	-	G	L	E	L	K	L	A	R	E	L	L	G	L	S	Q	Y	E	A	A	E	H	I	-	-	-	-	G	-	-	-	-	-	-	-	K	V	H	Q	R	S	W	A	F	W	E
060	UniRef90	UPI00048BB454	4	-	-	Q	E	L	K	K	A	R	A	L	L	N	L	S	Q	Q	E	A	A	K	L	I	-	-	-	-	G	-	-	-	-	-	-	-	D	V	S	K	R	S	W	V	F	W	E
061	UniRef90	UPI00057F3EA5	6	-	-	-	-	I	E	A	Y	R	R	L	L	F	L	T	V	L	E	A	A	K	S	V	-	-	-	-	A	C	T	S	V	R	P	D	G	V	S	E	R	A	W	N	R	W	E
062	UniRef90	UPI000A169C0E	4	-	-	T	E	L	K	A	L	R	R	F	F	F	L	D	I	V	D	A	A	N	L	I	-	-	-	-	A	-	-	-	-	-	-	-	G	V	S	A	R	T	W	Q	R	Y	E
063	UniRef90	UPI00124FCC37	3	-	N	L	Q	L	K	A	I	R	Q	G	L	G	L	E	V	S	E	A	A	E	L	A	-	-	-	-	G	-	-	-	-	-	-	-	-	V	Q	K	R	S	F	N	Y	W	E
064	UniRef90	UPI0006EBA02A	21	-	-	A	E	L	R	V	V	R	E	Y	L	G	L	S	P	E	W	L	A	A	H	L	-	-	-	-	-	-	-	-	-	-	-	-	N	V	S	G	R	T	V	R	H	W	E
065	UniRef90	UPI00039BA83B	22	T	S	A	E	L	R	V	V	R	E	Y	L	G	L	T	P	E	W	L	A	G	H	L	-	-	-	-	-	-	-	-	-	-	-	-	K	V	S	A	R	T	V	R	H	W	E
066	UniRef90	UPI001872F030	21	-	-	A	E	L	K	V	V	R	E	F	L	G	L	T	G	D	W	L	A	A	H	L	-	-	-	-	-	-	-	-	-	-	-	-	G	V	S	P	R	T	V	R	H	W	E
[truncated: 89 more columns]

## Sheet: Supp Table 3
Supplementary Material Table 3. DALI server outputs using Aca2.
No.	Chain	Z	rmsd	lali	nres	%id	Description
1:	1s4k-A	16.6	1.5	115	120	22	PUTATIVE CYTOPLASMIC PROTEIN YDIL;
2:	2ox6-C	11.9	2	112	163	17	HYPOTHETICAL PROTEIN SO3848;
3:	2auw-B	7.8	2.4	59	155	17	HYPOTHETICAL PROTEIN NE0471;
4:	5jaa-A	7.1	2.9	61	102	20	ANTITOXIN IGA-2;
5:	3f51-A	7	1.8	53	94	23	CLP GENE REGULATOR (CLGR);
6:	3gn5-A	6.9	2.6	60	132	22	HTH-TYPE TRANSCRIPTIONAL REGULATOR MQSA (YGIT/B30
7:	2o38-B	6.7	9.3	53	90	9	HYPOTHETICAL PROTEIN;
8:	3eus-A	6.6	2.4	55	85	11	DNA-BINDING PROTEIN;
9:	2ppx-A	6.5	2.2	52	62	19	UNCHARACTERIZED PROTEIN ATU1735;
10:	6h4c-D	6.5	5.2	73	148	14	DUTPASE;
11:	1adr-A	6.5	1.7	50	76	16	P22 C2 REPRESSOR;
12:	3ivp-A	6.4	5.5	55	115	15	PUTATIVE TRANSPOSON-RELATED DNA-BINDING PROTEIN;
13:	4j1x-C	6.4	8	54	195	15	EPOXIDASE;
14:	1b0n-A	6.3	6.4	65	103	14	PROTEIN (SINR PROTEIN);
15:	1utx-A	6.3	1.8	48	66	19	CYLR2;
16:	4pu4-D	6.3	8.5	55	78	15	TOXIN-ANTITOXIN SYSTEM TOXIN HIPA FAMILY;
17:	3op9-A	6.2	7.3	58	107	19	PLI0006 PROTEIN;
18:	6jq1-B	6.2	7.7	59	130	19	TRANSCRIPTIONAL REGULATOR, XRE FAMILY;
19:	2ef8-A	6.2	2	58	84	21	PUTATIVE TRANSCRIPTION FACTOR;
20:	4yba-B	6.1	1.7	53	78	17	REGULATORY PROTEIN C;
21:	5j2y-A	6.1	1.8	50	70	10	REGULATORY PROTEIN;
22:	2ewt-A	5.9	1.8	50	71	24	PUTATIVE DNA-BINDING PROTEIN;
23:	5d50-A	5.9	6.3	58	171	14	REPRESSOR;
24:	3d1n-I	5.7	3.2	64	149	14	5'-
25:	2a6c-A	5.7	1.8	49	76	16	HELIX-TURN-HELIX MOTIF;
26:	4i6u-A	5.7	3	56	79	9	REGULATORY PROTEIN;
27:	2eby-A	5.7	1.6	50	102	18	PUTATIVE HTH-TYPE TRANSCRIPTIONAL REGULATOR YBAQ;
28:	2grm-A	5.7	7.7	60	315	12	PRGX;
29:	4ghj-B	5.5	1.9	49	76	18	PROBABLE TRANSCRIPTIONAL REGULATOR;
30:	4yar-A	5.5	5.8	59	429	5	2-HYDROXYETHYLPHOSPHONATE DIOXYGENASE;
31:	4o8b-A	5.5	4.8	66	101	9	UNCHARACTERIZED PROTEIN;
32:	1zug-A	5.4	5.6	53	71	21	PHAGE 434 CRO PROTEIN;
33:	1y9q-A	5.4	3.8	59	179	20	TRANSCRIPTIONAL REGULATOR, HTH_3 FAMILY;
34:	6zvi-T	5.4	1.9	48	111	10	A/P-SITE TRNA;
35:	6b9t-D	5.3	7.7	69	453	13	METHYLPHOSPHONATE SYNTHASE;
36:	4yg1-A	5.3	1.9	49	72	14	ANTITOXIN HIPB;
37:	3omt-A	5.3	2.1	52	68	8	UNCHARACTERIZED PROTEIN;
38:	3pxp-A	5.3	2.2	52	292	17	HELIX-TURN-HELIX DOMAIN PROTEIN;
39:	2wus-R	5.3	1.6	48	87	8	PUTATIVE UNCHARACTERIZED PROTEIN;
40:	2qfc-A	5.2	2.9	52	284	19	PLCR PROTEIN;
41:	6fkg-C	5.1	5.2	71	111	11	RV1989C (MBCT);
42:	6w1f-A	5.1	6.5	62	280	18	POSITIVE TRANSCRIPTIONAL REGULATOR MUTR FAMILY;
43:	3vk0-A	5.1	5	59	89	12	TRANSCRIPTIONAL REGULATOR;
44:	2kpj-A	5.1	6.4	59	94	15	SOS-RESPONSE TRANSCRIPTIONAL REPRESSOR, LEXA;
45:	2fjr-A	5	3.5	68	189	12	REPRESSOR PROTEIN CI;
46:	5fd4-A	5	2.1	50	309	14	COMR;
47:	3me5-A	4.9	4.7	67	414	9	CYTOSINE-SPECIFIC METHYLTRANSFERASE;
48:	3dgb-A	4.9	12.1	54	371	7	MUCONATE CYCLOISOMERASE;
49:	3bd1-A	4.8	2.2	50	65	16	CRO PROTEIN;
50:	6xgt-C	4.8	2	50	160	12	CYANATE HYDRATASE;
51:	3mlf-A	4.8	6.3	57	95	19	TRANSCRIPTIONAL REGULATOR;
52:	6kml-B	4.8	2.2	52	138	10	MRNA INTERFERASE TOXIN HIGB;
53:	3kxa-A	4.8	2.4	47	132	13	PUTATIVE UNCHARACTERIZED PROTEIN;
54:	2ofy-A	4.6	2.1	51	82	14	PUTATIVE XRE-FAMILY TRANSCRIPTIONAL REGULATOR;
55:	5a7l-A	4.6	2	50	80	10	CI;
56:	2mqk-A	4.6	2.3	48	65	6	ATP-DEPENDENT TARGET DNA ACTIVATOR B;
57:	2l49-A	4.5	3.7	64	99	25	C PROTEIN;
58:	2jvl-A	4.5	3.9	57	107	14	TRMBF1;
59:	4gqm-A	4.4	1.2	38	105	11	CT009;
60:	4ryk-A	4.4	6.7	59	295	15	LMO0325 PROTEIN;
61:	2h8r-A	4.4	3	74	176	4	HEPATOCYTE NUCLEAR FACTOR 1-BETA;
62:	6ojc-A	4.4	4.5	53	222	8	NOCB;
63:	6k3b-B	4.4	2.6	67	106	10	LPG2147;
64:	5y69-A	4.3	9.6	62	147	10	CHAIN A;
65:	3b7h-A	4.3	2.5	54	76	11	PROPHAGE LP1 PROTEIN 11;
66:	5c54-A	4.2	3.5	55	310	9	DIHYDRODIPICOLINATE SYNTHASE/N-ACETYLNEURAMINATE
67:	6eyx-A	4.2	3.8	78	183	12	ACRIIA6;
68:	6fix-B	4.1	1.9	50	99	16	XRE FAMILY TRANSCRIPTIONAL REGULATOR;
69:	3if4-A	4.1	7.6	55	100	9	INTEGRON CASSETTE PROTEIN HFX_CASS5;
70:	5cd9-A	4.1	4.1	58	209	9	MATERNAL EFFECT PROTEIN OSKAR;
71:	7br2-A	4	4.3	67	446	7	LIPOLYTIC ENZYME, G-D-S-L FAMILY;
72:	3wnk-A	4	6.2	62	712	6	CYCLOISOMALTOOLIGOSACCHARIDE GLUCANOTRANSFERASE;
73:	2hin-A	4	2.7	51	66	14	REPRESSOR PROTEIN;
74:	1wh8-A	3.9	4.5	61	111	15	HOMEOBOX PROTEIN CUX-2;
75:	1wiz-A	3.9	4.4	64	101	8	DNA-BINDING PROTEIN SATB2;
76:	6af3-D	3.9	2.4	49	92	8	HIGB TOXIN;
77:	6kp3-B	3.9	2.9	74	112	7	PROGRAMMED CELL DEATH 6-INTERACTING PROTEIN;
78:	6t6h-A	3.9	4.5	53	253	17	BOTH;
79:	7kpo-A	3.9	3	58	107	14	RESPONSE REGULATOR;
80:	3qf3-A	3.9	3.8	67	131	12	ESX-1 SECRETION-ASSOCIATED REGULATOR ESPR;
81:	1xfk-A	3.9	8.8	56	324	16	FORMIMIDOYLGLUTAMASE;
82:	2fty-A	3.9	2.4	53	532	4	DIHYDROPYRIMIDINASE;
83:	4iqj-D	3.9	3	52	1185	6	DNA (5'-
84:	6ii2-A	3.9	6.9	68	614	9	PUTATIVE RTX-TOXIN;
85:	6u0i-A	3.8	2.6	54	141	13	ANTITOXIN HICB;
86:	2qw5-A	3.8	3.2	54	327	9	XYLOSE ISOMERASE-LIKE TIM BARREL;
87:	1nl3-A	3.8	3.9	84	839	10	PREPROTEIN TRANSLOCASE SECA 1 SUBUNIT;
88:	6ysg-A	3.8	3.4	79	1264	6	MG-CHELATASE SUBUNIT CHLH;
89:	4f4h-A	3.8	2.8	46	540	7	GLUTAMINE DEPENDENT NAD+ SYNTHETASE;
90:	3tyr-A	3.7	2.5	49	75	14	TRANSCRIPTIONAL REGULATOR;
91:	3c3w-A	3.7	9.2	42	211	7	TWO COMPONENT TRANSCRIPTIONAL REGULATORY PROTEIN
92:	3twb-C	3.7	3.3	49	417	14	PUTATIVE DEHYDRATASE;
93:	1r30-B	3.7	9.5	61	314	8	BIOTIN SYNTHASE;
94:	2hsj-D	3.7	9.8	62	214	10	PUTATIVE PLATELET ACTIVATING FACTOR;
95:	6to6-A	3.7	2.3	47	74	9	MOR;
96:	2z4t-A	3.7	8.6	55	493	7	BETA-GALACTOSIDE ALPHA-2,6-SIALYLTRANSFERASE;
97:	1isv-A	3.7	8.2	58	436	7	ENDO-1,4-BETA-D-XYLANASE;
98:	3bit-A	3.7	9.1	61	447	8	FACT COMPLEX SUBUNIT SPT16;
99:	3bdn-A	3.6	6.9	59	234	14	LAMBDA REPRESSOR;
100:	6s6h-B	3.6	1.3	36	140	6	CHROMOSOME-PARTITIONING PROTEIN PARB;
101:	2mez-A	3.6	3.5	63	102	14	MULTIPROTEIN BRIDGING FACTOR (MBP-LIKE);
102:	6klh-C	3.6	4.6	68	1866	9	RNA-DIRECTED RNA POLYMERASE L;
103:	5tnv-A	3.6	4.1	51	306	10	AP ENDONUCLEASE, FAMILY PROTEIN 2;
104:	6ub8-A	3.6	8.5	54	249	9	GLYCO_HYDRO_CC DOMAIN-CONTAINING PROTEIN;
105:	4cz8-A	3.6	3.5	62	422	3	NA+/H+ ANTIPORTER, PUTATIVE;
106:	6ny2-Y	3.6	4.4	70	915	7	DNA TARGET STRAND;
107:	3oc3-A	3.6	3.4	58	752	2	HELICASE MOT1;
108:	2oxl-A	3.6	3.5	49	62	6	HYPOTHETICAL PROTEIN YMGB;
109:	5c37-A	3.6	7	63	632	6	FATTY ACID SYNTHASE;
110:	6xmt-A	3.6	7.1	64	1092	9	P5A-TYPE ATPASE;
111:	5j6f-A	3.6	4.6	67	352	9	3-DEOXY-D-ARABINO-HEPTULOSONATE 7-PHOSPHATE SYNTH
112:	6yv7-A	3.5	2.9	49	346	4	GLYCOSYL TRANSFERASE, FAMILY 2;
113:	2ymb-D	3.5	3.5	54	231	7	MIT DOMAIN-CONTAINING PROTEIN 1;
114:	5xgb-A	3.5	4.7	61	551	7	UNCHARACTERIZED PROTEIN;
115:	6k5s-A	3.5	9.5	60	220	3	TELOMERIC DNA-BINDING FACTOR TRF1;
116:	5o9z-G	3.5	10.9	62	804	11	PRE-MRNA-PROCESSING-SPLICING FACTOR 8;
117:	3euk-J	3.5	4.5	61	124	11	CHROMOSOME PARTITION PROTEIN MUKB, LINKER;
118:	5u22-A	3.5	9.8	52	403	10	N2152;
119:	6w38-A	3.5	9.9	60	331	12	TERMINAL NUCLEOTIDYLTRANSFERASE 5C;
120:	7ch1-A	3.5	3.5	75	639	8	SOLUTE CARRIER FAMILY 26 MEMBER 9;
121:	2g3f-A	3.5	2.8	52	414	10	IMIDAZOLONEPROPIONASE;
122:	2y2w-E	3.5	4.1	58	519	7	ARABINOFURANOSIDASE;
123:	6ofc-B	3.5	5.4	61	670	3	GLUTAMINE-DEPENDENT NAD(+) SYNTHETASE;
124:	6gs8-A	3.5	3.1	49	301	8	UNCHARACTERIZED PROTEIN;
125:	3gff-A	3.5	3.7	50	316	0	IROE-LIKE SERINE HYDROLASE;
126:	1b2u-D	3.5	3.5	54	90	13	PROTEIN (BARNASE);
127:	6lty-A	3.5	7.8	54	78	24	PUTATIVE ANTITOXIN HIGA3;
128:	5kiv-A	3.5	3	61	262	3	PROTEIN-ADP-RIBOSE HYDROLASE;
129:	3slk-A	3.5	3.5	70	747	4	POLYKETIDE SYNTHASE EXTENDER MODULE 2;
130:	6m76-A	3.5	10.3	59	923	3	LPXTG-MOTIF CELL WALL ANCHOR DOMAIN PROTEIN;
131:	6efn-A	3.5	3.4	51	384	6	SPORULATION KILLING FACTOR MATURATION PROTEIN SKF
132:	5v5t-A	3.4	8.3	57	306	26	CONSERVED DOMAIN PROTEIN;
133:	6jg8-B	3.4	7.4	56	393	2	AIMR TRANSCRIPTIONAL REGULATOR;
134:	1z7e-D	3.4	5	64	644	13	PROTEIN ARNA;
135:	3rc8-A	3.4	5.5	76	609	4	ATP-DEPENDENT RNA HELICASE SUPV3L1, MITOCHONDRIAL
136:	2of3-A	3.4	6.7	57	266	16	ZYG-9;
137:	6fv5-B	3.4	5.8	55	382	18	QUEUINE TRNA-RIBOSYLTRANSFERASE ACCESSORY SUBUNIT
138:	6u62-A	3.4	5.4	67	1109	4	REGULATORY-ASSOCIATED PROTEIN OF MTOR;
139:	1iur-A	3.4	5.9	63	88	10	KIAA0730 PROTEIN;
140:	5awh-A	3.4	8	64	759	6	UNCHARACTERIZED PROTEIN;
141:	4q2j-A	3.4	2.3	49	169	10	DNA-BINDING PROTEIN SATB1;
142:	1ypx-A	3.4	8.2	59	318	12	PUTATIVE VITAMIN-B12 INDEPENDENT METHIONINE SYNTH
143:	4wd9-A	3.3	7.6	62	965	8	NISIN BIOSYNTHESIS PROTEIN NISB;
144:	6h5e-B	3.3	3.3	57	394	7	SA1707 PROTEIN;
145:	4cej-B	3.3	8.9	65	1156	14	ATP-DEPENDENT HELICASE/NUCLEASE SUBUNIT A;
146:	6nkd-A	3.3	4.2	58	210	7	LIP_VUT3, C2L;
147:	1ybz-A	3.3	4.3	63	76	6	CHORISMATE MUTASE;
148:	3cny-A	3.3	4.3	54	300	4	INOSITOL CATABOLISM PROTEIN IOLE;
149:	2v5d-A	3.3	3.2	60	722	5	O-GLCNACASE NAGJ;
150:	4uis-B	3.3	4.6	66	241	3	GAMMA-SECRETASE;
151:	5m1i-A	3.3	3.8	66	539	8	ALPHA-GALACTOSIDASE;
152:	3c1d-B	3.3	1.6	42	154	14	REGULATORY PROTEIN RECX;
153:	4wzi-B	3.3	7.4	63	424	3	CAMP-SPECIFIC 3',5'-CYCLIC PHOSPHODIESTERASE 4B;
154:	6i7g-B	3.3	4.3	77	340	9	ADENOSINE MONOPHOSPHATE-PROTEIN TRANSFERASE FICD;
155:	5fl1-A	3.3	3.1	56	703	11	O-GLCNACASE BT_4395;
156:	5txf-A	3.3	6.3	62	378	8	PHOSPHATIDYLCHOLINE-STEROL ACYLTRANSFERASE;
157:	6hpa-A	3.3	6.3	48	273	4	PUTATIVE POLYSACCHARIDE DEACETYLASE;
158:	1rzs-A	3.3	2.5	45	61	11	REGULATORY PROTEIN CRO;
159:	5jpi-A	3.3	3.6	73	496	5	ADENOSYLHOMOCYSTEINASE;
160:	4c1b-A	3.3	7.8	73	171	4	ORF1-ENCODED PROTEIN;
161:	6efw-A	3.3	3.3	52	345	6	ATP-DEPENDENT (S)-NAD(P)H-HYDRATE DEHYDRATASE;
162:	6qpq-D	3.3	3.4	49	82	12	STRUCTURAL MAINTENANCE OF CHROMOSOMES PROTEIN,STR
163:	4p3e-C	3.3	3.4	51	179	8	SRP RNA (124-MER);
164:	6s6b-B	3.3	3.2	57	154	4	CRISPR-ASSOCIATED PROTEIN, CMR5 FAMILY;
165:	4p3g-A	3.3	3.3	50	219	4	SIGNAL RECOGNITION PARTICLE SUBUNIT SRP68;
166:	1r71-B	3.2	1.9	36	116	6	5'-D(*AP*(BRU)
167:	7nfu-A	3.2	2.7	38	221	8	NUCLEOID OCCLUSION PROTEIN;
168:	2ntz-A	3.2	1.9	35	183	9	5'-
169:	2hl1-B	3.2	4.6	65	148	8	THREONYL-TRNA SYNTHETASE;
170:	6sce-A	3.2	6.2	67	614	10	UNCHARACTERIZED PROTEIN;
171:	5aqd-M	3.2	2.7	68	184	10	PHYCOERYTHRIN ALPHA SUBUNIT;
172:	1sg9-A	3.2	3.2	53	276	2	HEMK PROTEIN;
173:	3uo3-B	3.2	4.7	63	147	10	J-TYPE CO-CHAPERONE JAC1, MITOCHONDRIAL;
174:	6bs3-B	3.2	11	52	355	10	PUTATIVE ATPASE RV3679;
175:	6zix-B	3.2	4.9	40	205	10	TRANSCRIPTIONAL REGULATORY PROTEIN RCSB;
176:	5hud-E	3.2	4.7	63	84	6	3-DEOXY-D-ARABINO-HEPTULOSONATE 7-PHOSPHATE (DAHP
177:	5muu-D	3.2	7.5	55	148	7	MAJOR INNER PROTEIN P1;
178:	2fsf-B	3.2	3.6	64	723	9	PREPROTEIN TRANSLOCASE SECA SUBUNIT;
179:	2ns0-A	3.2	3.4	46	85	13	HYPOTHETICAL PROTEIN;
180:	3hug-A	3.2	2.1	36	80	6	RNA POLYMERASE SIGMA FACTOR;
181:	6wu0-B	3.2	4.1	74	854	7	HOPANOID BIOSYNTHESIS ASSOCIATED RND TRANSPORTER
182:	4j7o-A	3.2	4.5	60	329	7	PUTATIVE SURFACE CELL ANTIGEN SCA2;
183:	2pmq-B	3.2	2.5	46	374	7	MANDELATE RACEMASE/MUCONATE LACTONIZING ENZYME;
184:	5cwd-A	3.2	3.1	52	171	13	DESIGNED HELICAL REPEAT PROTEIN;
185:	4xpq-A	3.2	7.5	50	670	6	ALPHA-GLUCOSIDASE;
186:	6vbb-A	3.2	5	63	345	13	PEPTIDASE S41;
187:	2wte-A	3.1	2.9	49	212	8	CSA3;
188:	6k0b-C	3.1	5	56	231	5	RIBONUCLEASE P PROTEIN COMPONENT 2;
189:	3eet-A	3.1	2.6	45	245	11	PUTATIVE GNTR-FAMILY TRANSCRIPTIONAL REGULATOR;
190:	6yj4-P	3.1	4.8	58	355	5	NADH-UBIQUINONE OXIDOREDUCTASE CHAIN 3;
191:	6goc-A	3.1	4.2	58	444	9	DUF3826 DOMAIN-CONTAINING PROTEIN;
192:	5gzt-B	3.1	9.1	60	1134	20	CHITINASE;
193:	6krd-D	3.1	3	69	429	10	T-COMPLEX PROTEIN 1 SUBUNIT ALPHA;
194:	6ubd-A	3.1	10.1	54	257	6	GLYCO_HYDRO_CC DOMAIN-CONTAINING PROTEIN;
195:	5v8z-C	3.1	3.5	55	98	13	ENDOPLASMIC RETICULUM RESIDENT PROTEIN 29;
196:	2w2l-A	3.1	6.2	66	346	11	D-MANDELATE DEHYDROGENASE;
197:	4hjh-A	3.1	5.5	59	467	10	PHOSPHOMANNOMUTASE;
198:	3abo-A	3.1	5.6	58	453	9	ETHANOLAMINE AMMONIA-LYASE HEAVY CHAIN;
199:	6se1-A	3.1	3.8	55	261	9	PUTATIVE LIPOPOLYSACCHARIDE MODIFICATION ACYLTRAN
200:	6ulw-B	3.1	3	58	1209	3	AMINO ACID ADENYLATION DOMAIN-CONTAINING PROTEIN;
201:	5oq2-A	3.1	3.2	54	360	9	CWP19;
202:	2nyf-A	3.1	3.3	63	511	11	NOSTOC PUNCTIFORME PHENYLALANINE AMMONIA LYASE;
203:	3rmi-A	3.1	4.5	67	105	4	CHORISMATE MUTASE PROTEIN;
204:	3qi7-A	3.1	5.6	56	358	9	PUTATIVE TRANSCRIPTIONAL REGULATOR;
205:	6g2g-B	3.1	3.5	48	273	8	CYTOSOLIC FE-S CLUSTER ASSEMBLY FACTOR CFD1;
206:	3f8k-A	3.1	6.3	52	131	6	PROTEIN ACETYLTRANSFERASE;
207:	2okj-B	3.1	3.7	59	503	10	GLUTAMATE DECARBOXYLASE 1;
208:	5fg0-A	3.1	10.2	64	407	3	E3 UBIQUITIN-PROTEIN LIGASE LISTERIN;
209:	6vr4-A	3.1	2.6	58	2166	3	DNA-DEPENDENT RNA POLYMERASE;
210:	2wv0-A	3.1	3.2	51	243	14	HTH-TYPE TRANSCRIPTIONAL REPRESSOR YVOA;
211:	4r1h-A	3.1	3.4	49	116	10	LMO0741 PROTEIN;
212:	6wpz-B	3	3.5	61	89	11	PF4R;
213:	6arh-B	3	4.1	58	303	9	N-ACETYLNEURAMINATE LYASE;
214:	5j4a-A	3	3.2	50	116	6	TRNA NUCLEASE CDIA;
215:	3d5l-A	3	5.5	63	203	10	REGULATORY PROTEIN RECX;
216:	4ql6-B	3	3.7	79	509	11	CARBOXY-TERMINAL PROCESSING PROTEASE;
217:	5xt2-B	3	3.9	40	204	10	RESPONSE REGULATOR FIXJ;
218:	3iv5-B	3	2.4	37	98	8	DNA-BINDING PROTEIN FIS;
219:	6e85-A	3	6.1	64	331	9	D-THREONATE 4-PHOSPHATE DEHYDROGENASE;
220:	3jsz-A	3	3.5	47	520	17	PUTATIVE UNCHARACTERIZED PROTEIN;
221:	6o60-A	3	8.3	60	300	8	PROTEIN PRENYLTRANSFERASE ALPHA SUBUNIT REPEAT-CO
222:	3jb9-W	3	4	57	426	5	PRE-MRNA-SPLICING FACTOR SPP42;
223:	2a1s-C	3	2.7	51	393	10	POLY(A)-SPECIFIC RIBONUCLEASE PARN;
224:	3jx9-A	3	4.5	55	169	7	PUTATIVE PHOSPHOHEPTOSE ISOMERASE;
225:	6hd5-t	3	9.1	61	838	10	N-TERMINAL ACETYLTRANSFERASE A COMPLEX SUBUNIT NA
226:	2qv5-A	3	7.9	59	246	3	UNCHARACTERIZED PROTEIN ATU2773;
227:	7bi7-A	3	3.1	50	279	6	FEMO COFACTOR BIOSYNTHESIS PROTEIN NIFB;
228:	5cow-A	3	2.8	51	234	4	PUTATIVE UNCHARACTERIZED PROTEIN;
229:	6tdw-C	3	6.8	64	157	8	ATPTB1;
230:	2ipc-A	3	4.6	65	939	3	PREPROTEIN TRANSLOCASE SECA SUBUNIT;
231:	6t8h-B	3	9.4	51	1188	10	DNA POLYMERASE SLIDING CLAMP;
232:	6jcx-F	3	7.3	41	186	10	DNA-DIRECTED RNA POLYMERASE SUBUNIT ALPHA;
233:	6ppl-B	3	9.4	59	665	7	N-ALPHA-ACETYLTRANSFERASE 50;
234:	6s7j-A	3	3.5	69	497	3	UNCHARACTERIZED PROTEIN;
235:	5x7o-A	3	3.3	56	1247	5	GLYCOSIDE HYDROLASE FAMILY 31 ALPHA-GLUCOSIDASE;
236:	3e2v-A	3	4.3	70	363	6	3'-5'-EXONUCLEASE;
237:	5tf3-A	3	2.9	50	131	6	PUTATIVE MEMBRANE PROTEIN;
238:	2euc-A	3	2.6	47	108	13	HYPOTHETICAL PROTEIN YFMB;
239:	6p18-Q	3	9	42	156	5	DNA (67-MER) FRAGMENT CARRYING PHAGE-21 PR' PROMO
240:	3d7i-B	3	2.4	44	98	2	CARBOXYMUCONOLACTONE DECARBOXYLASE FAMILY PROTEIN
241:	6ez3-A	3	3.7	56	220	2	CYCLO(L-LEUCYL-L-LEUCYL) SYNTHASE;
242:	2w48-B	3	8.2	50	313	6	SORBITOL OPERON REGULATOR;
243:	5yo8-A	3	2.2	57	349	5	TETRAPRENYL-BETA-CURCUMENE SYNTHASE;
244:	1vbk-A	3	9.5	56	307	11	HYPOTHETICAL PROTEIN PH1313;
245:	2nx2-A	3	3.4	61	178	8	HYPOTHETICAL PROTEIN YPSA;
246:	6tdw-B	3	4	70	327	3	ATPTB1;
247:	4qfu-E	2.9	3.2	52	472	12	GLYCOSIDE HYDROLASE FAMILY 5;
248:	6q2q-B	2.9	5.9	53	291	6	RADICAL S-ADENOSYL METHIONINE DOMAIN-CONTAINING P
249:	5mu5-A	2.9	3.2	59	632	8	UNCHARACTERIZED PROTEIN;
250:	5llw-B	2.9	4.3	61	673	7	DIGUANYLATE CYCLASE (GGDEF) DOMAIN-CONTAINING PRO
251:	6riw-A	2.9	8.2	58	923	16	ORF10;
252:	6iq7-A	2.9	12.6	61	194	8	CARBOXYLESTERASE;
253:	4ham-A	2.9	3.6	50	134	6	LMO2241 PROTEIN;
254:	5w99-A	2.9	3.6	64	319	5	PBTD;
255:	6jyz-A	2.9	10.6	55	455	2	PUTATIVE SECRETED ENDOGLYCOSYLCERAMIDASE;
256:	2kmu-A	2.9	2.9	49	56	12	ATP-DEPENDENT DNA HELICASE Q4;
257:	3lpz-A	2.9	6.7	63	314	11	UNCHARACTERIZED PROTEIN;
258:	1n81-A	2.9	3.3	72	186	6	PLASMODIUM FALCIPARUM GAMETE ANTIGEN 27/25;
259:	2gm3-A	2.9	3.3	54	153	11	UNKNOWN PROTEIN;
260:	6ppi-A	2.9	5.2	72	413	7	PORTAL PROTEIN;
261:	6lvf-A	2.9	6.8	64	793	13	LOW PH-INDUCIBLE PROTEIN LPIA;
262:	4mo1-A	2.9	3.2	68	145	9	ANTITERMINATION PROTEIN Q;
263:	4fkz-A	2.9	7.7	70	384	10	UDP-N-ACETYLGLUCOSAMINE 2-EPIMERASE;
264:	3fp0-A	2.9	3.1	57	510	11	15-O-ACETYLTRANSFERASE;
265:	4qnl-A	2.9	3.5	55	847	9	TAIL FIBER PROTEIN;
266:	7crc-E	2.9	8.2	64	237	6	NAD+ HYDROLASE (NADASE);
267:	6ket-A	2.9	8.9	51	348	16	PUWE;
268:	6al9-B	2.9	5.8	72	91	8	CHORISMATE MUTASE;
269:	5ilg-A	2.9	2.4	50	265	18	PHOTORECEPTOR DEHYDROGENASE, ISOFORM C;
270:	1ac5-A	2.9	9.5	66	483	11	KEX1(DELTA)P;
271:	6q64-A	2.9	3	60	326	7	ENDOGLYCOSIDASE;
272:	2wit-A	2.9	3.8	70	531	4	GLYCINE BETAINE TRANSPORTER BETP;
273:	6umm-E	2.9	3.5	57	343	14	ESX-3 SECRETION SYSTEM PROTEIN ECCE3;
274:	6hzf-A	2.9	10.8	65	861	8	BPA0997;
275:	1m8p-A	2.9	6.6	68	573	9	SULFATE ADENYLYLTRANSFERASE;
276:	3bvo-A	2.9	4.7	59	197	5	CO-CHAPERONE PROTEIN HSCB, MITOCHONDRIAL PRECURSO
277:	6epg-F	2.9	8.7	65	395	6	EPSILON_1 ANTITOXIN;
278:	5w8n-A	2.9	4.9	46	369	4	LIPID-A-DISACCHARIDE SYNTHASE;
279:	6t1z-A	2.9	3.9	69	393	6	LMRP INTEGRAL MEMBRANE PROTEIN;
280:	1jr3-D	2.9	5.5	71	338	8	DNA POLYMERASE III SUBUNIT GAMMA;
281:	2qgy-A	2.9	4.1	61	376	5	ENOLASE FROM THE ENVIRONMENTAL GENOME SHOTGUN SEQ
282:	6ypq-A	2.9	3.4	64	164	6	C-PHYCOCYANIN ALPHA CHAIN;
283:	3vmn-A	2.9	2.9	52	633	4	DEXTRANASE;
284:	6ub6-A	2.9	10.4	60	252	7	ENDO-BETA-1,3-GLUCANASE;
285:	6s8g-G	2.8	2.7	51	244	8	LIPOPOLYSACCHARIDE ABC TRANSPORTER, ATP-BINDING P
286:	5x3x-M	2.8	3.8	63	207	11	COBALT ABC TRANSPORTER ATP-BINDING PROTEIN;
287:	5y78-A	2.8	3.4	70	305	4	PUTATIVE HEXOSE PHOSPHATE TRANSLOCATOR;
288:	6idf-B	2.8	4.3	62	312	6	NICASTRIN;
289:	5ul2-A	2.8	9.5	61	731	5	OXSB PROTEIN;
290:	5o5o-C	2.8	3	59	276	15	RNASE ADAPTER PROTEIN RAPZ;
291:	6v85-A	2.8	4.6	66	1901	12	RNA-DIRECTED RNA POLYMERASE L;
292:	5ua5-A	2.8	2.5	46	144	7	5-HL;
293:	5g2p-D	2.8	2.9	53	462	6	TRANSAMINASE;
294:	4z8u-A	2.8	9.6	64	332	14	AVRRXO1-ORF1;
295:	3key-A	2.8	3.8	71	175	7	PROTEIN STN1;
296:	3zeu-A	2.8	3.9	55	230	15	PUTATIVE M22 PEPTIDASE YEAZ;
297:	7c7l-A	2.8	6	70	503	9	CRISPR-ASSOCIATED PROTEIN CAS14A.1;
298:	3ihu-A	2.8	2.2	39	205	23	TRANSCRIPTIONAL REGULATOR, GNTR FAMILY;
299:	2pq7-A	2.8	2.9	48	174	8	PREDICTED HD SUPERFAMILY HYDROLASE;
300:	6t9i-K	2.8	8.2	56	279	11	TRANSCRIPTION FACTOR SPT20;
301:	6bq1-E	2.8	4.8	76	1510	8	PHOSPHATIDYLINOSITOL 4-KINASE III ALPHA (PI4KA);
302:	6w98-A	2.8	5.9	63	1312	6	F5/8 TYPE C DOMAIN-CONTAINING PROTEIN;
303:	4i99-C	2.8	3.3	42	70	7	CHROMOSOME PARTITION PROTEIN SMC;
304:	6k8s-A	2.8	6.2	71	662	10	NAD-DEPENDENT EPIMERASE/DEHYDRATASE:SHORT-CHAIN
305:	5yfp-H	2.8	8.6	67	518	4	EXOCYST COMPLEX COMPONENT SEC3;
306:	3un9-A	2.8	4.6	62	294	8	NLR FAMILY MEMBER X1;
307:	3c4r-C	2.8	4	66	127	9	UNCHARACTERIZED PROTEIN;
308:	6tc0-C	2.8	8.3	67	994	10	PROBABLE CYTOSOLIC IRON-SULFUR PROTEIN ASSEMBLY P
309:	3dpn-A	2.8	3.3	63	537	5	PROTEIN CT_858;
310:	2pge-A	2.8	10.8	51	356	12	MENC;
311:	3cra-A	2.8	3.6	53	239	8	PROTEIN MAZG;
312:	6hxs-A	2.8	3.1	55	248	11	MONO [ADP-RIBOSE] POLYMERASE PARP16;
313:	5m1m-A	2.8	5.9	68	154	9	MATRIX PROTEIN 1;
314:	6xgz-B	2.8	3.3	48	102	13	ORGANIC SOLVENT ABC TRANSPORTER ATP-BINDING PROTE
315:	6bqw-A	2.8	7.2	61	275	7	UNCHARACTERIZED PROTEIN;
316:	3hmj-A	2.8	5.2	71	1750	8	FATTY ACID SYNTHASE SUBUNIT ALPHA;
317:	5x8z-A	2.8	3.2	58	333	12	PENICILLIN V ACYLASE-LIKE PROTEIN;
318:	6d24-A	2.8	3	52	502	12	GLUCOSE-6-PHOSPHATE 1-DEHYDROGENASE;
319:	7al1-A	2.8	3.7	47	85	4	CELL DIVISION PROTEIN SEPF;
320:	3p01-A	2.8	5.1	64	178	9	TWO-COMPONENT RESPONSE REGULATOR;
321:	5k5w-B	2.8	4.4	66	226	3	LIMITING CO2-INDUCIBLE PROTEIN LCIB;
322:	3lfh-B	2.8	3	52	144	15	PHOSPHOTRANSFERASE SYSTEM, MANNOSE/FRUCTOSE-SPECI
323:	4l5e-A	2.8	3.3	38	46	16	TRANSCRIPTIONAL REGULATOR (NTRC FAMILY);
324:	1h0m-B	2.8	2.4	37	230	11	TRANSCRIPTIONAL ACTIVATOR PROTEIN TRAR;
325:	2o2g-A	2.8	6.3	58	216	10	DIENELACTONE HYDROLASE;
326:	7jw3-C	2.8	2.9	45	244	4	EXONUCLEASE MUT-7 HOMOLOG;
327:	6sbs-B	2.8	4	50	116	12	REGULATORY PROTEIN;
328:	1ygy-A	2.8	6.5	62	527	15	D-3-PHOSPHOGLYCERATE DEHYDROGENASE;
329:	5yiu-A	2.7	3.1	37	49	16	CELL CYCLE REGULATORY PROTEIN GCRA;
330:	6xy6-C	2.7	3.3	61	138	8	ANTI-APOPTOTIC MEMBRANE PROTEIN;
331:	6lt0-C	2.7	4.1	73	385	7	WD REPEAT-CONTAINING PROTEIN 41;
332:	4hh0-A	2.7	3.7	49	383	8	APPA PROTEIN;
333:	1iv0-A	2.7	6.1	53	98	9	HYPOTHETICAL PROTEIN;
334:	6qg0-G	2.7	5.3	52	355	10	TRANSLATION INITIATION FACTOR EIF-2B SUBUNIT ALPH
335:	6dan-B	2.7	3.5	54	328	7	PHDJ;
336:	6kqs-A	2.7	6	48	620	8	LACTO-N-BIOSIDASE;
337:	1b8d-A	2.7	3.2	68	164	10	PROTEIN (RHODOPHYTAN PHYCOERYTHRIN (ALPHA CHAIN)
338:	6v93-G	2.7	2.9	43	117	9	DNA POLYMERASE ZETA CATALYTIC SUBUNIT;
339:	4n7b-A	2.7	3.9	65	318	5	LYTB;
340:	4och-A	2.7	3.2	47	82	15	ENDONUCLEASE MUTS2;
341:	5c8d-E	2.7	8	61	280	8	LIGHT-DEPENDENT TRANSCRIPTIONAL REGULATOR CARH;
342:	6pns-A	2.7	3	58	1291	5	RNA-DIRECTED RNA POLYMERASE;
343:	6qm7-C	2.7	3.5	48	276	2	PROTEASOME ALPHA1 CHAIN;
344:	4rkk-A	2.7	9.8	70	317	6	LAFORIN;
345:	2gge-D	2.7	12.3	57	376	9	YITF;
346:	3eps-A	2.7	6.5	75	566	9	ISOCITRATE DEHYDROGENASE KINASE/PHOSPHATASE;
347:	3nbx-X	2.7	4.7	72	481	6	ATPASE RAVA;
348:	5t96-B	2.7	3.2	47	330	4	HE PROTEIN;
349:	5wzr-A	2.7	5.5	58	630	3	ALPHA-N-ACETYLGALACTOSAMINIDASE;
350:	4zcf-C	2.7	8.2	56	627	7	RESTRICTION ENDONUCLEASE ECOP15I, MODIFICATION SU
351:	6mzf-Z	2.7	9.4	62	495	5	TUBULIN ALPHA-1A CHAIN;
352:	6j22-A	2.7	6.2	68	200	7	HISTIDINE BIOSYNTHESIS BIFUNCTIONAL PROTEIN HISIE
353:	5anz-A	2.7	8	65	375	12	SOLUBLE LYTIC TRANSGLYCOSYLASE B3;
354:	5j9u-G	2.7	3.2	64	297	11	HISTONE ACETYLTRANSFERASE ESA1;
355:	6p5a-B	2.7	4.6	69	118	4	TRANSPOSABLE ELEMENT P TRANSPOSASE;
356:	1q1v-A	2.7	8.5	55	70	7	DEK PROTEIN;
357:	6ty4-A	2.7	9.7	58	621	12	FOCAL ADHESION KINASE 1;
358:	2jn8-A	2.7	2.9	53	109	6	PUTATIVE CYTOPLASMIC PROTEIN;
359:	4xsv-A	2.7	2.9	51	306	8	ETHANOLAMINE-PHOSPHATE CYTIDYLYLTRANSFERASE;
360:	2vj4-A	2.7	10.5	58	292	3	PROTEIN MXIC;
361:	2dof-A	2.7	4.9	54	85	2	TRANSCRIPTION ELONGATION REGULATOR 1;
362:	6scj-A	2.7	7.4	65	2551	15	THYROGLOBULIN;
363:	4our-B	2.7	4.3	72	445	6	PHYTOCHROME B;
364:	1c1k-A	2.7	6.8	68	217	6	BPT4 GENE 59 HELICASE ASSEMBLY PROTEIN;
365:	4yub-B	2.7	3.1	56	501	11	NICOTINATE PHOSPHORIBOSYLTRANSFERASE;
366:	6ai9-B	2.7	3.2	60	311	10	PHOSPHOPANTOTHENATE--CYSTEINE LIGASE CAB2;
367:	5ola-A	2.7	4.8	48	212	8	TRANSCRIPTION ELONGATION FACTOR, MITOCHONDRIAL;
368:	6pnr-A	2.7	5.9	53	667	6	ALPHA-GLUCOSIDASE;
369:	2l0k-A	2.7	6.5	50	93	10	STAGE III SPORULATION PROTEIN D;
370:	3clo-A	2.7	2.1	36	258	11	TRANSCRIPTIONAL REGULATOR;
371:	5yrq-A	2.7	4.4	55	125	7	DNA REPAIR PROTEIN RAD5,DNA REPAIR PROTEIN REV1;
372:	6qgi-A	2.7	6.8	65	498	6	VP5;
373:	6hqd-C	2.7	4.6	75	415	5	CYTOCHROME P450;
374:	6hwh-Y	2.7	4	48	536	10	UBIQUINOL-CYTOCHROME C REDUCTASE IRON-SULFUR SUBU
375:	1hf2-B	2.7	3.8	41	206	12	SEPTUM SITE-DETERMINING PROTEIN MINC;
376:	2gfq-A	2.7	11.1	49	288	18	UPF0204 PROTEIN PH0006;
377:	6lbt-C	2.7	2.5	43	151	12	KLLA0F20922P,KLLA0F20922P;
378:	6ds9-A	2.7	5.3	50	93	4	DE NOVO DESIGNED THREE HELIX BUNDLE GRA3D;
379:	2lm9-A	2.7	3.9	53	96	11	BLO T 21 ALLERGEN;
380:	3lm3-A	2.7	7.9	60	434	5	UNCHARACTERIZED PROTEIN;
381:	2h9u-A	2.7	2.7	45	101	7	DNA/RNA-BINDING PROTEIN ALBA 2;
382:	5e0s-B	2.7	3.9	48	201	4	ATP-DEPENDENT CLP PROTEASE PROTEOLYTIC SUBUNIT 2;
383:	6y4b-A	2.7	4.6	61	255	5	RNA (77-MER);
384:	4oge-A	2.7	4.2	74	977	12	HNH ENDONUCLEASE DOMAIN PROTEIN;
385:	4a35-A	2.7	4.9	59	441	7	MITOCHONDRIAL ENOLASE SUPERFAMILY MEMBER 1;
386:	6le2-A	2.7	4.2	51	311	4	N-CARBAMOYL-D-AMINO-ACID HYDROLASE;
387:	2et6-A	2.7	4	80	582	6	(3R)-HYDROXYACYL-COA DEHYDROGENASE;
388:	2x5c-B	2.6	3.8	61	101	5	HYPOTHETICAL PROTEIN ORF131;
389:	3jc6-2	2.6	3.3	50	241	8	DNA REPLICATION LICENSING FACTOR MCM2;
390:	6sat-B	2.6	3.6	44	87	9	CELL DIVISION PROTEIN SEPF;
391:	1xmx-A	2.6	2.8	51	380	12	HYPOTHETICAL PROTEIN VC1899;
392:	1gxs-A	2.6	6	59	267	3	P-(S)-HYDROXYMANDELONITRILE LYASE CHAIN A;
393:	6vej-A	2.6	3.8	68	1022	9	PROBABLE RESISTANCE-NODULATION-CELL DIVISION (RND
394:	3hi0-A	2.6	3.7	65	501	8	PUTATIVE EXOPOLYPHOSPHATASE;
395:	3zec-B	2.6	3.9	79	371	11	ADENOSINE MONOPHOSPHATE-PROTEIN TRANSFERASE SOFIC
396:	6nsi-A	2.6	7.7	50	285	10	MANGANESE-BINDING PROTEIN;
397:	1xkp-A	2.6	3.3	53	230	0	PUTATIVE MEMBRANE-BOUND YOP TARGETING PROTEIN YOP
398:	5dml-A	2.6	3.7	51	292	8	HOMOCYSTEINE S-METHYLTRANSFERASE;
399:	5b86-A	2.6	6.8	61	579	10	TUMOR NECROSIS FACTOR ALPHA-INDUCED PROTEIN 2;
400:	1w36-B	2.6	5.1	63	1158	13	EXODEOXYRIBONUCLEASE V BETA CHAIN;
401:	2p06-B	2.6	4.3	63	88	10	HYPOTHETICAL PROTEIN AF_0060;
402:	1yvw-A	2.6	4.3	53	92	11	PHOSPHORIBOSYL-ATP PYROPHOSPHATASE;
403:	5fu7-A	2.6	5.1	74	519	5	CCR4-NOT TRANSCRIPTION COMPLEX SUBUNIT 1;
404:	6nki-A	2.6	3.9	64	356	8	NRPS;
405:	6t9i-T	2.6	4.4	68	3513	13	TRANSCRIPTION FACTOR SPT20;
406:	2dbb-B	2.6	3.2	44	148	9	PUTATIVE HTH-TYPE TRANSCRIPTIONAL REGULATOR PH006
407:	6ueb-A	2.6	3.7	69	2099	12	LARGE STRUCTURAL PROTEIN;
408:	6fpg-F	2.6	5.1	88	266	3	CHROMOSOME 16, WHOLE GENOME SHOTGUN SEQUENCE;
409:	6h08-B	2.6	3.6	67	297	7	CYTOCHROME C PEROXIDASE, MITOCHONDRIAL;
410:	4mb4-A	2.6	2.5	47	531	11	CHITINASE 60;
411:	6cjd-A	2.6	3	52	128	2	PUTATIVE CYTOPLASMIC PROTEIN;
412:	3ljl-A	2.6	4	52	149	8	TRANSCRIPTIONAL REGULATOR LUXT;
413:	4x2c-A	2.6	3.8	75	207	12	FIC FAMILY PROTEIN PUTATIVE FILAMENTATION INDUCED
414:	3skv-A	2.6	10	64	354	9	SSFX3;
415:	3b5m-B	2.6	6.8	63	195	10	UNCHARACTERIZED PROTEIN;
416:	6t9i-E	2.6	5.4	65	433	11	TRANSCRIPTION FACTOR SPT20;
417:	5lkl-A	2.6	5.7	54	704	6	GENOME POLYPROTEIN;
418:	5eqw-B	2.6	3.3	43	123	5	PUTATIVE MAJOR COAT PROTEIN;
419:	6m0w-A	2.6	3.3	62	1032	6	RNA (72-MER);
420:	2ia0-A	2.6	6.8	50	156	8	PUTATIVE HTH-TYPE TRANSCRIPTIONAL REGULATOR PF086
421:	5w5y-Q	2.6	3.8	49	349	2	DNA-DIRECTED RNA POLYMERASE I SUBUNIT RPA190;
422:	2f7k-A	2.6	9.1	58	323	2	PYRIDOXAL KINASE;
423:	4raf-A	2.6	4.8	64	362	9	PROTEIN PHOSPHATASE 1A;
424:	6hki-A	2.6	3.1	53	490	6	PROTEIN O-GLCNACASE;
425:	3l0a-A	2.6	8.8	58	266	2	PUTATIVE EXONUCLEASE;
426:	6gyr-A	2.6	4.1	62	589	6	HISTONE ACETYLTRANSFERASE P300;
427:	3ksy-A	2.6	4.3	80	1007	11	SON OF SEVENLESS HOMOLOG 1;
428:	4h41-B	2.6	4.9	51	322	10	PUTATIVE ALPHA-L-FUCOSIDASE;
429:	3h0d-A	2.6	2.9	46	155	7	CTSR;
430:	3b4r-A	2.6	4.2	67	218	7	PUTATIVE ZINC METALLOPROTEASE MJ0392;
431:	6ff6-A	2.6	6.8	55	222	5	BRIC1;
432:	2dd4-H	2.6	7.4	57	156	11	THIOCYANATE HYDROLASE ALPHA SUBUNIT;
433:	4y13-A	2.6	5.2	40	244	10	TRANSCRIPTIONAL REGULATOR OF FTSQAZ GENE CLUSTER;
434:	3cjp-A	2.6	12.2	50	262	2	PREDICTED AMIDOHYDROLASE, DIHYDROOROTASE FAMILY;
435:	6djy-D	2.6	3.8	62	1056	8	CLAMP PROTEIN;
436:	5zt8-A	2.6	5.7	62	256	3	SIROHYDROCHLORIN FERROCHELATASE;
437:	2wtg-A	2.6	3.7	65	158	5	GLOBIN-LIKE PROTEIN;
438:	5mmi-Z	2.6	3.6	48	101	8	50S RIBOSOMAL PROTEIN L31;
439:	6wm2-H	2.6	7	61	225	8	V-TYPE PROTON ATPASE SUBUNIT E 1;
440:	1fse-B	2.6	2.4	37	70	11	GERE;
441:	7cmg-A	2.6	7.7	68	487	3	POR SECRETION SYSTEM PROTEIN PORM/GLDM;
442:	6thk-A	2.6	7	65	466	8	PYOCIN S5;
443:	5w1e-A	2.6	2.6	47	500	9	PUTATIVE TRANSCRIPTIONAL REGULATOR;
444:	6xep-A	2.6	3.8	49	316	12	THIAMINE-MONOPHOSPHATE KINASE;
445:	2v6e-A	2.6	2.4	45	531	7	PROTELEMORASE;
446:	2cg4-A	2.6	4.5	45	150	9	REGULATORY PROTEIN ASNC;
447:	4akf-A	2.6	3.4	61	560	3	VIPD;
448:	5cef-A	2.6	3.8	60	359	2	ASPARTATE-SEMIALDEHYDE DEHYDROGENASE;
449:	3m6y-A	2.6	2.6	41	252	12	4-HYDROXY-2-OXOGLUTARATE ALDOLASE;
450:	7cun-E	2.6	7.6	73	796	5	INTEGRATOR COMPLEX SUBUNIT 1;
451:	6hrz-B	2.6	5.5	62	202	10	PROBABLE TRANSCRIPTIONAL REGULATORY PROTEIN;
452:	4par-A	2.6	4.4	46	314	11	DNA 18-MER;
453:	4wjw-B	2.6	2.8	50	673	8	CHITIN BIOSYNTHESIS PROTEIN CHS5;
454:	2kmd-A	2.6	3.4	61	111	7	PROTEIN C-ETS-1;
455:	4ka7-A	2.6	3.3	44	695	11	OLIGOPEPTIDASE A;
456:	6pxk-K	2.6	3.2	48	429	17	ATP-DEPENDENT PROTEASE ATPASE SUBUNIT HSLU;
457:	5v7p-A	2.6	2.9	48	281	8	PROTEIN-S-ISOPRENYLCYSTEINE O-METHYLTRANSFERASE;
458:	2a2y-A	2.6	2.5	46	89	7	DNA/RNA-BINDING PROTEIN ALBA 2;
459:	3bma-C	2.6	3.9	58	394	5	D-ALANYL-LIPOTEICHOIC ACID SYNTHETASE;
460:	5m7o-A	2.6	2.4	37	448	14	NITROGEN ASSIMILATION REGULATORY PROTEIN;
461:	6exn-O	2.6	2.9	37	320	11	U2 SNRNA;
462:	4xxk-A	2.6	3.5	62	149	6	PHYCOBILIPROTEIN APCE;
463:	3kln-A	2.5	2.3	36	217	11	TRANSCRIPTIONAL REGULATOR, LUXR FAMILY;
464:	5ulb-A	2.5	4.4	71	333	11	PUTATIVE SUGAR ABC TRANSPORTER;
465:	4yyc-A	2.5	3.5	56	479	11	PUTATIVE TRIMETHYLAMINE METHYLTRANSFERASE;
466:	6gw6-B	2.5	5.4	72	149	8	RES TOXIN;
467:	3mkw-B	2.5	1.8	36	115	8	DNA (5'-
468:	2c1y-A	2.5	4.2	65	231	2	WINDBEUTEL PROTEIN;
469:	5h11-A	2.5	8.2	63	494	2	UNCHARACTERIZED PROTEIN;
470:	2jss-A	2.5	4.1	79	192	4	CHIMERA OF HISTONE H2B.1 AND HISTONE H2A.Z;
471:	5udb-9	2.5	3.5	53	376	6	DNA REPLICATION LICENSING FACTOR MCM2;
472:	6j6g-c	2.5	5.2	63	436	11	PRE-MRNA-SPLICING FACTOR 8;
473:	2i3d-B	2.5	3.9	54	220	11	HYPOTHETICAL PROTEIN ATU1826;
474:	6xss-A	2.5	8	63	260	17	C4_NAT_HFUSE-7900;
475:	3p8c-D	2.5	6.3	54	204	6	CYTOPLASMIC FMR1-INTERACTING PROTEIN 1;
476:	6ysf-F	2.5	3.8	60	257	2	CHEMOTAXIS MOTB PROTEIN;
477:	3gku-A	2.5	6.7	64	206	8	PROBABLE RNA-BINDING PROTEIN;
478:	6e5o-Y	2.5	3	66	898	8	CASX;
479:	7bss-A	2.5	2.9	64	816	5	ATP11C;
480:	3qp6-A	2.5	5.4	40	258	13	CVIR TRANSCRIPTIONAL REGULATOR;
481:	1jog-D	2.5	7.8	76	136	8	HYPOTHETICAL PROTEIN HI0074;
482:	5xou-B	2.5	3.9	48	574	6	TTAGO (D546N);
483:	2mra-A	2.5	2.8	55	117	5	DE NOVO DESIGNED PROTEIN OR459;
484:	6zxr-A	2.5	7.9	66	212	15	ER LUMEN PROTEIN-RETAINING RECEPTOR 2;
485:	3st7-A	2.5	5.7	63	369	8	CAPSULAR POLYSACCHARIDE SYNTHESIS ENZYME CAP5F;
486:	4wl2-A	2.5	3.2	62	346	11	PUTATIVE EXPORTED CHOLOYLGLYCINE HYDROLASE;
487:	6vm6-B	2.5	3.3	60	440	17	SAVED DOMAIN-CONTAINING PROTEIN;
488:	6w6v-G	2.5	8.2	56	126	7	RNA COMPONENT OF RNASE MRP NME1;
489:	5cr4-B	2.5	9.8	56	226	2	SLEEPING BEAUTY TRANSPOSASE, SB100X;
490:	5lnc-B	2.5	3.2	52	367	4	VACUOLAR TRANSPORTER CHAPERONE 4,CORE HISTONE MAC
491:	2gbl-A	2.5	4.2	65	506	12	CIRCADIAN CLOCK PROTEIN KINASE KAIC;
492:	7btq-A	2.5	3.5	59	474	8	TYPE I RESTRICTION ENZYME ECOR124II M PROTEIN;
493:	4dtd-A	2.5	4	62	357	10	VGRG PROTEIN;
494:	3fey-A	2.5	4.8	60	761	7	NUCLEAR CAP-BINDING PROTEIN SUBUNIT 1;
495:	3hz7-A	2.5	3.1	43	74	14	UNCHARACTERIZED PROTEIN;
496:	6icz-A	2.5	3.2	57	2253	9	PROTEIN MAGO NASHI HOMOLOG 2;
497:	3ucq-A	2.5	7.4	57	651	7	AMYLOSUCRASE;
498:	5w7d-A	2.5	8.2	66	528	8	ACYLOXYACYL HYDROLASE;
499:	1pj6-A	2.5	2.7	46	829	2	N,N-DIMETHYLGLYCINE OXIDASE;
500:	3bzk-A	2.5	4.3	55	728	11	TEX;
501:	6go1-A	2.5	8.5	47	318	13	POLYSACCHARIDE DEACETYLASE-LIKE PROTEIN;
502:	5yox-A	2.5	5.5	57	183	5	HD DOMAIN-CONTAINING PROTEIN YGL101W;
503:	3w81-A	2.5	11.9	55	616	4	ALPHA-L-IDURONIDASE;
504:	6vk0-C	2.5	3.4	63	180	6	U1 SNP1-ASSOCIATING PROTEIN 1;
505:	5gsm-A	2.5	5.6	64	786	0	EXO-BETA-D-GLUCOSAMINIDASE;
506:	6kwy-c	2.5	7.1	64	1811	9	PROTEASOME SUBUNIT ALPHA TYPE-2;
507:	2guk-B	2.5	2.6	42	112	7	HYPOTHETICAL PROTEIN PG1857;
508:	5zns-A	2.5	10.2	60	381	7	CHITIN DEACETYLASE;
509:	4i2w-A	2.5	6.2	61	904	8	PROTEIN UNC-45;
510:	7cv0-A	2.5	3	39	173	15	TRANSCRIPTIONAL REGULATOR NIAR;
511:	6xm1-C	2.5	5.4	58	570	10	VPS45;
512:	2vca-A	2.5	8.7	65	886	6	ALPHA-N-ACETYLGLUCOSAMINIDASE;
513:	2wwd-A	2.5	2.6	45	434	7	1,4-BETA-N-ACETYLMURAMIDASE;
514:	5v1t-A	2.5	10.7	53	441	8	RADICAL SAM;
515:	6wg3-E	2.5	4.7	67	1226	7	STRUCTURAL MAINTENANCE OF CHROMOSOMES PROTEIN 1A;
516:	6znp-A	2.5	2.8	48	748	8	UNCHARACTERIZED ATP-DEPENDENT HELICASE YPRA;
517:	7d06-C	2.5	3.3	51	95	10	INTERMEMBRANE PHOSPHOLIPID TRANSPORT SYSTEM PERME
518:	5j1s-B	2.5	3.6	51	235	10	TORSIN-1A;
519:	3qd7-X	2.5	3	54	131	20	UNCHARACTERIZED PROTEIN YDAL;
520:	6v4m-A	2.5	5.2	50	163	14	BCL-2;
521:	7arh-E	2.5	4.9	72	409	13	LIPOPROTEIN-RELEASING ABC TRANSPORTER PERMEASE SU
522:	3vep-H	2.5	2.2	36	71	11	UNCHARACTERIZED PROTEIN RV3413C/MT3522;
523:	2hzg-A	2.5	3.5	55	393	11	MANDELATE RACEMASE/MUCONATE LACTONIZING ENZYME/EN
524:	6lh4-A	2.5	3.5	54	235	13	ADP-RIBOSE GLYCOHYDROLASE MACROD1;
525:	3zta-A	2.4	3.5	56	139	9	ANTI-SIGMA-FACTOR ANTAGONIST (STAS) DOMAIN PROTEI
526:	6bo6-A	2.4	12.1	57	493	12	GLYCOSIDE HYDROLASE FAMILY 2 CANDIDATE B-GLUCURON
527:	6vmb-g	2.4	6.2	56	323	7	ATP SYNTHASE SUBUNIT ALPHA, CHLOROPLASTIC;
528:	7jg8-d	2.4	3.2	61	428	10	ATP SYNTHASE SUBUNIT ALPHA;
529:	3a4w-A	2.4	3.2	49	301	8	CHITINASE;
530:	5uto-A	2.4	9.5	67	288	7	EDD DOMAIN PROTEIN, DEGV FAMILY;
531:	1o0s-A	2.4	3.6	67	602	4	NAD-DEPENDENT MALIC ENZYME;
532:	5cd4-I	2.4	5.5	61	494	11	CRISPR SYSTEM CASCADE SUBUNIT CASE;
533:	3d7r-A	2.4	8.5	65	296	8	ESTERASE;
534:	3zxn-A	2.4	4.1	53	117	11	ANTI-SIGMA-FACTOR ANTAGONIST (STAS) DOMAIN PROTEI
535:	6koz-A	2.4	4	62	437	15	ZINC METALLOPROTEASE, PUTATIVE;
536:	4zzl-A	2.4	6.4	56	146	7	MULTIDRUG RESISTANCE OPERON REPRESSOR;
537:	7d3e-A	2.4	7.5	68	1380	6	DUAL OXIDASE 1;
538:	6uqv-A	2.4	11.5	69	287	7	CHOE;
539:	5iwz-A	2.4	8.5	59	372	14	SYNAPTONEMAL COMPLEX PROTEIN 2;
540:	1t8h-A	2.4	9.9	63	272	3	YLMD PROTEIN SEQUENCE HOMOLOGUE;
541:	4id9-B	2.4	4.3	63	328	11	SHORT-CHAIN DEHYDROGENASE/REDUCTASE;
542:	2bas-A	2.4	8.4	52	402	8	YKUI PROTEIN;
543:	1usy-A	2.4	8.3	69	275	6	ATP PHOSPHORIBOSYLTRANSFERASE REGULATORY SUBUNIT;
544:	5mz2-D	2.4	6.8	57	482	5	RUBISCO LARGE SUBUNIT;
545:	6aun-A	2.4	12.2	51	618	6	PLA2G6, IPLA2BETA;
546:	4b3x-A	2.4	3.3	60	363	10	TRANSLATION INITIATION FACTOR IF-2;
547:	6ltr-A	2.4	5.2	82	1037	4	CAS12I2;
548:	6f7s-C	2.4	9.2	54	319	6	SERRATE RNA EFFECTOR MOLECULE HOMOLOG;
549:	4flu-A	2.4	7.1	59	758	3	PYROCOCCUS ABYSSI B FAMILY DNA POLYMERASE;
550:	5tr1-A	2.4	3.9	66	606	3	CHLORIDE CHANNEL PROTEIN;
551:	2fph-X	2.4	3.1	51	165	14	YLMH;
552:	6ejq-B	2.4	5.8	45	141	18	TERMINASE SMALL SUBUNIT;
553:	5uzv-Z	2.4	3.3	59	348	19	EXONUCLEASE 1;
554:	6zz6-D	2.4	5.2	77	1050	6	STRUCTURAL MAINTENANCE OF CHROMOSOMES PROTEIN 1,S
555:	1sed-A	2.4	4.9	60	112	8	HYPOTHETICAL PROTEIN YHAI;
556:	6d6q-F	2.4	4	54	252	11	EXOSOME COMPLEX COMPONENT RRP45;
557:	5y81-C	2.4	4.7	74	140	3	TRANSCRIPTION-ASSOCIATED PROTEIN 1;
558:	5a9j-A	2.4	4.9	59	805	7	DNA POLYMERASE THETA;
559:	5c21-A	2.4	4.6	56	267	13	CHROMOSOMAL HEMOLYSIN D;
560:	3r4i-A	2.4	3.4	45	320	7	CITRATE LYASE;
561:	4qnc-B	2.4	7.3	62	82	2	CHEMICAL TRANSPORT PROTEIN;
562:	5k94-A	2.4	4	54	506	7	MALTOSE-BINDING PERIPLASMIC PROTEIN,PROTEIN TRANS
563:	6vfi-A	2.4	5.8	62	197	13	O43_DN18B;
564:	2lvs-A	2.4	3.2	38	105	13	PUTATIVE UNCHARACTERIZED PROTEIN;
565:	7bpa-A	2.4	4.2	47	742	2	TRANSITIONAL ENDOPLASMIC RETICULUM ATPASE;
566:	4nq0-A	2.4	9.7	65	254	2	HAT1-INTERACTING FACTOR 1;
567:	4zua-A	2.4	4.1	56	155	9	EXOENZYME S SYNTHESIS REGULATORY PROTEIN EXSA;
568:	2dir-A	2.4	3	56	98	4	THUMP DOMAIN-CONTAINING PROTEIN 1;
569:	6p61-A	2.4	2.6	42	193	7	GLYCOSYLTRANSFERASE;
570:	5bo7-B	2.4	3.2	52	279	10	SIA-ALPHA-2,3-GAL-BETA-1,4-GLCNAC-R:ALPHA 2,8-
571:	4z49-B	2.4	5.9	52	282	8	FATTY ACID SYNTHASE;
572:	6u0o-A	2.4	6.7	67	248	4	LYSOSTAPHIN RESISTANCE PROTEIN A;
573:	4u7b-A	2.4	5.6	48	342	8	DNA (25-MER);
574:	4c2e-A	2.4	3	58	435	9	CARBOXY-TERMINAL PROCESSING PROTEASE CTPB;
575:	1xl3-C	2.4	3.5	53	91	6	SECRETION CONTROL PROTEIN;
576:	1u1i-A	2.4	6	58	392	12	MYO-INOSITOL-1-PHOSPHATE SYNTHASE;
577:	6igx-D	2.4	4.8	56	731	9	CONDENSIN COMPLEX SUBUNIT 3;
578:	5f5p-A	2.4	3.7	62	181	8	PROTEIN SHROOM2;
579:	6wxv-A	2.4	4	67	1091	4	DUAL OXIDASE 1;
580:	1eom-A	2.4	3.5	54	283	4	ENDO-BETA-N-ACETYLGLUCOSAMINIDASE F3;
581:	3zx0-D	2.4	2.1	49	397	4	ECTONUCLEOSIDE TRIPHOSPHATE DIPHOSPHOHYDROLASE 1;
582:	1s7o-C	2.4	6.1	42	108	12	HYPOTHETICAL UPF0122 PROTEIN
583:	5w94-A	2.4	8.2	64	617	8	MAU2 CHROMATID COHESION FACTOR HOMOLOG;
584:	7k10-A	2.4	4.1	58	1259	3	DNA-DEPENDENT PROTEIN KINASE CATALYTIC SUBUNIT;
585:	6pqx-A	2.4	3.3	41	480	10	DNA-MEDIATED TRANSPOSASE;
586:	7dsk-A	2.4	9.2	55	471	5	4F2 CELL-SURFACE ANTIGEN HEAVY CHAIN;
587:	4c5y-A	2.4	8.3	46	436	15	OCHRATOXINASE;
588:	6oap-A	2.4	6.3	63	305	6	DUAL SENSOR HISTIDINE KINASE;
589:	3rss-A	2.4	4.6	64	494	11	PUTATIVE UNCHARACTERIZED PROTEIN;
590:	2x48-A	2.4	2.1	33	54	15	CAG38821;
591:	4mvd-B	2.4	3.1	54	253	4	CHOLINE-PHOSPHATE CYTIDYLYLTRANSFERASE A;
592:	6kne-A	2.4	9.9	60	169	5	TRANSLATION INITIATION FACTOR EIF5;
593:	3ds8-A	2.4	3.3	51	253	10	LIN2722 PROTEIN;
594:	1jki-A	2.4	5.4	62	525	6	MYO-INOSITOL-1-PHOSPHATE SYNTHASE;
595:	5f0n-A	2.4	3.7	64	1038	8	COHESIN SUBUNIT PDS5,COHESIN SUBUNIT PDS5, COHESI
596:	6rw3-B	2.4	4	76	439	4	HEXOSE TRANSPORTER 1;
597:	6yhh-A	2.4	3	51	655	6	BETA-N-ACETYLGLUCOSAMINIDASE-LIKE PROTEIN GLYCOSI
598:	6mou-A	2.4	4.4	63	359	8	ISOAMYLASE N-TERMINAL DOMAIN PROTEIN;
599:	4fth-A	2.4	3.4	39	68	10	TRANSCRIPTIONAL REGULATOR (NTRC FAMILY);
600:	5z7c-A	2.4	2.7	52	414	6	3'3'-CGAMP-SPECIFIC PHOSPHODIESTERASE 3;
601:	6hty-B	2.4	3.4	51	302	4	NUCLEAR RECEPTOR SUBFAMILY 1 GROUP I MEMBER 2,NUC
602:	6hfz-C	2.4	2.5	47	371	9	GDSL-LIKE PROTEIN;
603:	6nd4-M	2.4	8.6	60	431	7	ETS RRNA;
604:	6n9a-B	2.4	4.2	55	211	7	TRNA THREONYLCARBAMOYLADENOSINE BIOSYNTHESIS PROT
605:	2i2x-B	2.4	9.1	55	258	11	METHYLTRANSFERASE 1;
606:	5w7g-B	2.4	3.4	55	126	7	ORF140;
607:	6h02-A	2.4	4.1	64	1334	2	MEDIATOR OF RNA POLYMERASE II TRANSCRIPTION SUBUN
608:	1tid-B	2.4	3.8	52	119	6	ANTI-SIGMA F FACTOR;
609:	2j8f-A	2.4	3.1	52	341	8	LYSOZYME;
610:	6jx3-B	2.4	3.3	36	85	14	TFUB1;
611:	3p7n-A	2.4	4.2	40	191	10	SENSOR HISTIDINE KINASE;
612:	3iup-A	2.4	6.9	64	376	9	PUTATIVE NADPH:QUINONE OXIDOREDUCTASE;
613:	6yuf-D	2.4	5.2	77	1272	9	COHESIN SUBUNIT RAD21;
614:	1res-A	2.4	2.8	35	43	6	GAMMA DELTA-RESOLVASE;
615:	5eyb-A	2.4	3.1	37	340	5	DNA-BINDING PROTEIN REB1;
616:	6fn6-A	2.4	4.8	80	1093	1	FATTY ACID SYNTHASE 1, ISOFORM A;
617:	4zht-A	2.4	8.7	68	384	7	BIFUNCTIONAL UDP-N-ACETYLGLUCOSAMINE 2-EPIMERASE/
618:	4epz-A	2.3	5.9	57	154	12	TRANSCRIPTION ANTI-TERMINATOR ANTAGONIST UPXZ;
619:	1r5i-D	2.3	4.5	80	214	9	HLA CLASS II HISTOCOMPATIBILITY ANTIGEN, DR
620:	3ctw-B	2.3	7.4	60	120	8	RCDA;
621:	3sjr-A	2.3	2.9	53	126	0	UNCHARACTERIZED PROTEIN;
622:	1mbj-A	2.3	3	36	52	6	MYB PROTO-ONCOGENE PROTEIN;
623:	6gmh-M	2.3	3.5	53	991	6	RPB1;
624:	2rbg-A	2.3	3.7	50	124	4	PUTATIVE UNCHARACTERIZED PROTEIN ST0493;
625:	1vli-A	2.3	3.2	47	358	11	SPORE COAT POLYSACCHARIDE BIOSYNTHESIS PROTEIN SP
626:	5gmk-c	2.3	5.2	61	436	11	PRE-MRNA-SPLICING FACTOR 8;
627:	4cgr-A	2.3	6.6	59	197	5	PUTATIVE TETR-FAMILY TRANSCRIPTIONAL REGULATOR;
628:	1kqf-A	2.3	6.6	65	982	2	FORMATE DEHYDROGENASE, NITRATE-INDUCIBLE, MAJOR S
629:	2qpx-A	2.3	4.2	52	376	4	PREDICTED METAL-DEPENDENT HYDROLASE OF THE TIM-BA
630:	2z86-C	2.3	2.6	42	603	0	CHONDROITIN SYNTHASE;
631:	1xm5-A	2.3	4.7	59	152	8	HYPOTHETICAL UPF0054 PROTEIN YBEY;
632:	2oz8-A	2.3	10.7	54	371	4	MLL7089 PROTEIN;
633:	4wzx-A	2.3	6.4	50	87	16	SERINE/THREONINE-PROTEIN KINASE ULK3;
634:	1fyz-F	2.3	3.9	54	168	2	METHANE MONOOXYGENASE COMPONENT A, ALPHA CHAIN;
635:	6g1f-A	2.3	8.7	55	443	9	D-PHENYLGLYCINE AMINOTRANSFERASE;
636:	5ufy-A	2.3	3.3	53	179	6	ACYLTRANSFERASE;
637:	5elm-B	2.3	2.9	41	236	7	ASP/GLU_RACEMASE FAMILY PROTEIN;
638:	6ido-A	2.3	6.4	44	86	2	RNA POLYMERASE SIGMA FACTOR RPOS,RNA POLYMERASE B
639:	4u8u-G	2.3	3.4	61	151	13	GLOBIN A CHAIN;
640:	6r7n-B	2.3	8.4	59	443	8	COP9 SIGNALOSOME COMPLEX SUBUNIT 1;
641:	3c8f-A	2.3	7.6	58	246	10	PYRUVATE FORMATE-LYASE 1-ACTIVATING ENZYME;
642:	5ve8-B	2.3	6.5	61	1030	3	KAP123;
643:	5j65-A	2.3	3.1	56	402	13	PESTICIDAL CRYSTAL PROTEIN CRY6AA;
644:	6uxv-D	2.3	3.5	55	159	5	TRANSCRIPTION REGULATORY PROTEIN SNF2;
645:	6vcd-A	2.3	6.2	55	643	7	IRON-RESPONSIVE ELEMENT BINDING PROTEIN 2, ISOFOR
646:	4fyg-A	2.3	4.5	64	743	11	SIDF, INHIBITOR OF GROWTH FAMILY, MEMBER 3;
647:	2b4k-A	2.3	3.4	48	618	4	ALPHA-AMINO ACID ESTER HYDROLASE;
648:	5n80-A	2.3	7.6	52	358	10	LIPOPOLYSACCHARIDE 1,6-GALACTOSYLTRANSFERASE;
649:	2y35-A	2.3	3.5	56	1026	18	LD22664P;
650:	6wbf-A	2.3	4.1	78	344	10	PANNEXIN-1;
651:	4ztx-A	2.3	4.6	57	768	7	COBALAMIN-INDEPENDENT METHIONINE SYNTHASE;
652:	5tv7-A	2.3	3	45	159	13	PUTATIVE PEPTIDOGLYCAN-BINDING/HYDROLYSING PROTEI
653:	3evz-A	2.3	10.8	65	197	3	METHYLTRANSFERASE;
654:	5gnc-A	2.3	7	66	597	6	AVH146;
655:	6pc0-B	2.3	3.2	64	484	11	GUANOSINE PENTAPHOSPHATE PHOSPHOHYDROLASE;
656:	5hmq-D	2.3	3.4	54	624	7	4-HYDROXYPHENYLPYRUVATE DIOXYGENASE;
657:	4qtp-B	2.3	3.8	51	117	4	ANTI-SIGMA FACTOR ANTAGONIST;
658:	5v1v-A	2.3	3.9	44	88	9	TBIB1;
659:	3sei-B	2.3	4.2	71	142	7	CASKIN-1;
660:	6hd5-u	2.3	10	60	235	8	N-TERMINAL ACETYLTRANSFERASE A COMPLEX SUBUNIT NA
661:	6qk7-C	2.3	3.6	53	444	13	ELONGATOR COMPLEX PROTEIN 1;
662:	6l82-A	2.3	9.5	50	98	10	SPINDLE POLE BODY COMPONENT;
663:	6hux-A	2.3	9.7	53	369	8	H(2)-FORMING METHYLENETETRAHYDROMETHANOPTERIN
664:	3bxj-B	2.3	3.2	61	358	3	RAS GTPASE-ACTIVATING PROTEIN SYNGAP;
665:	6n7p-J	2.3	3.7	62	198	6	U1 SMALL NUCLEAR RIBONUCLEOPROTEIN 70 KDA HOMOLOG
666:	4iyj-A	2.3	9.9	63	211	6	GDSL-LIKE PROTEIN;
667:	5b1q-A	2.3	2.9	57	448	12	U14 PROTEIN;
668:	1occ-E	2.3	6.7	57	109	7	CYTOCHROME C OXIDASE;
669:	3zhe-A	2.3	3.7	56	399	5	NONSENSE-MEDIATED MRNA DECAY PROTEIN;
670:	3i54-D	2.3	10.5	54	228	9	TRANSCRIPTIONAL REGULATOR, CRP/FNR FAMILY;
671:	6bua-A	2.3	3.3	53	942	6	DICER-2, ISOFORM A;
672:	6fhs-J	2.3	3.4	59	441	15	RUVB-LIKE HELICASE;
673:	2a5h-B	2.3	9.8	58	412	12	L-LYSINE 2,3-AMINOMUTASE;
674:	6kih-A	2.3	5.3	58	400	16	TLL1590 PROTEIN;
675:	6s9u-A	2.3	4.1	56	520	11	PUTATIVE SUCROSE PHOSPHORYLASE;
676:	6nes-A	2.3	3.5	56	431	7	FAD-DEPENDENT MONOOXYGENASE TROPB;
677:	6row-B	2.3	3.9	70	619	3	PUTATIVE ZINC METALLOPEPTIDASE;
678:	6xz4-A	2.3	7.1	67	304	9	TALIN ROD DOMAIN-CONTAINING PROTEIN 1;
679:	4w8f-B	2.3	5.9	71	2609	14	DYNEIN HEAVY CHAIN LYSOZYME CHIMERA;
680:	6krn-A	2.3	9.2	54	456	7	MATING FACTOR ALPHA,GH30 XYLANASE B;
681:	5ue8-A	2.3	6	78	847	5	PROTEIN UNC-13 HOMOLOG A;
682:	4pzv-A	2.3	10.8	52	413	4	2-AMINO-4-HYDROXY-6-HYDROXYMETHYLDIHYDROPTERIDINE
683:	2ou6-A	2.3	7.2	54	183	6	HYPOTHETICAL PROTEIN;
684:	2i5i-A	2.3	4.4	51	261	20	UPF0249 PROTEIN EF_3048;
685:	5j0n-F	2.3	7.6	56	356	13	ATTP(-117 TO +79);
686:	6a0e-A	2.3	2.6	49	305	10	PROTEIN N-TERMINAL ASPARAGINE AMIDOHYDROLASE;
687:	3k8p-D	2.3	9.2	54	594	9	DSL1;
688:	5xg3-C	2.3	2.7	38	68	3	CHROMOSOME PARTITION PROTEIN SMC;
689:	6ryp-A	2.3	6	60	164	7	LIPOPROTEIN SIGNAL PEPTIDASE;
690:	7asv-A	2.3	4.7	55	155	9	DNA-DIRECTED RNA POLYMERASE III SUBUNIT RPC5;
691:	3wfw-A	2.3	3.9	70	138	7	HEMOGLOBIN-LIKE FLAVOPROTEIN FUSED TO ROADBLOCK/L
692:	1m4r-A	2.3	2.4	45	142	11	INTERLEUKIN-22;
693:	5c5e-A	2.3	2.7	54	284	2	CIRCADIAN CLOCK PROTEIN KAIA;
694:	4uzy-A	2.3	3.4	55	624	13	FLAGELLAR ASSOCIATED PROTEIN;
695:	6edw-B	2.3	5.8	53	746	6	ISOCITRATE LYASE 2;
696:	5mlq-A	2.3	6.4	69	226	6	CDPS;
697:	6tkt-A	2.3	4.1	54	93	19	PRE-PHENOMYCIN;
698:	6ppj-A	2.3	3.9	62	901	6	UVRD/REP HELICASE;
699:	3o6x-A	2.3	6.4	64	639	5	GLUTAMINE SYNTHETASE;
700:	2ve7-B	2.3	6.5	63	303	16	KINETOCHORE PROTEIN HEC1, KINETOCHORE PROTEIN SPC
701:	2zds-B	2.3	5.5	60	322	10	PUTATIVE DNA-BINDING PROTEIN;
702:	2as0-A	2.3	7.7	71	396	3	HYPOTHETICAL PROTEIN PH1915;
703:	6zka-V	2.3	3.7	66	140	2	NADH-UBIQUINONE OXIDOREDUCTASE CHAIN 3;
704:	5cdi-A	2.3	4	73	528	5	CHAPERONIN 60B1;
705:	3e7n-B	2.3	4.2	52	141	4	D-RIBOSE HIGH-AFFINITY TRANSPORT SYSTEM;
706:	6gml-V	2.3	11.5	62	483	8	DNA-DIRECTED RNA POLYMERASE SUBUNIT;
707:	1hlv-A	2.3	9.5	40	131	8	CENP-B BOX DNA;
708:	6uvn-J	2.3	7.2	69	389	10	CAS6;
709:	6id0-L	2.3	5	63	475	13	PRE-MRNA-PROCESSING-SPLICING FACTOR 8;
710:	5z4z-B	2.3	6.8	51	90	10	TRANSCRIPTIONAL REGULATOR CYSB;
711:	6v7w-E	2.3	2.3	36	234	8	TRANSCRIPTIONAL REGULATOR LASR;
712:	2x0l-A	2.3	3.2	57	670	4	LYSINE-SPECIFIC HISTONE DEMETHYLASE 1;
713:	5zgo-A	2.3	7.9	49	178	10	ADENINE PHOSPHORIBOSYLTRANSFERASE;
714:	6rn5-A	2.3	6.4	73	283	12	CHAD DOMAIN PROTEIN;
715:	2z5x-A	2.3	4	52	513	4	AMINE OXIDASE [FLAVIN-CONTAINING] A;
716:	6hua-B	2.3	4.7	54	229	7	UNCHARACTERIZED PROTEIN;
717:	6uaw-A	2.3	6.3	47	260	17	GLYCO_HYDRO_CC DOMAIN-CONTAINING PROTEIN;
718:	6ks6-A	2.3	3.5	70	550	7	T-COMPLEX PROTEIN 1 SUBUNIT ALPHA;
719:	3mi6-D	2.3	12.7	52	743	8	ALPHA-GALACTOSIDASE;
720:	6ofb-A	2.3	6.9	58	696	3	GLUTAMINE-DEPENDENT NAD(+) SYNTHETASE;
721:	6o8b-B	2.2	9.1	68	657	6	STIMULATOR OF INTERFERON GENES PROTEIN;
722:	4ija-A	2.2	6.1	60	363	3	XYLR PROTEIN;
723:	4idn-B	2.2	2.7	53	423	6	ATLASTIN-1;
724:	4qf5-A	2.2	2.8	55	459	16	UDP-N-ACETYLMURAMOYL-TRIPEPTIDE--D-ALANYL-D-ALANI
725:	4rw0-A	2.2	3.4	53	184	6	LIPOLYTIC PROTEIN G-D-S-L FAMILY;
726:	3o6q-A	2.2	4.8	58	145	9	STAGE II SPORULATION PROTEIN SA;
727:	5vyz-A	2.2	5.2	61	1144	0	PYRUVATE CARBOXYLASE;
728:	6mbi-A	2.2	7.1	44	101	2	SORTING NEXIN-15;
729:	3qwe-A	2.2	5.4	57	260	7	GEM-INTERACTING PROTEIN;
730:	4wny-A	2.2	3.2	51	132	12	UNIVERSAL STRESS PROTEIN;
731:	5gw8-B	2.2	3.3	64	286	8	HYPOTHETICAL SECRETORY LIPASE (FAMILY 3);
732:	5cm8-A	2.2	4.1	78	419	12	RAL GUANINE NUCLEOTIDE DISSOCIATION STIMULATOR-LI
733:	3lyq-B	2.2	8.3	60	186	7	IPGB2;
734:	6s7v-A	2.2	5.3	69	378	9	MFS TRANSPORTER;
735:	6s3k-A	2.2	4.5	66	573	3	APC FAMILY PERMEASE;
736:	5eik-A	2.2	7.1	65	234	8	UNCHARACTERIZED PROTEIN Y57A10A.28;
737:	2cqn-A	2.2	3.9	50	77	4	FORMIN-BINDING PROTEIN 3;
738:	3wj7-A	2.2	5.7	68	330	9	PUTATIVE OXIDOREDUCTASE;
739:	3h36-A	2.2	3.4	45	78	13	POLYRIBONUCLEOTIDE NUCLEOTIDYLTRANSFERASE;
740:	1xu4-A	2.2	12	59	318	10	DNA REPAIR AND RECOMBINATION PROTEIN RADA;
741:	2llh-A	2.2	2	39	70	13	NUCLEOPHOSMIN;
742:	5gt9-B	2.2	4	67	263	4	OXIDOREDUCTASE, SHORT CHAIN DEHYDROGENASE/REDUCTA
743:	1y0u-A	2.2	2.5	36	89	8	ARSENICAL RESISTANCE OPERON REPRESSOR, PUTATIVE;
744:	7jmn-N	2.2	8	65	198	11	MEDIATOR OF RNA POLYMERASE II TRANSCRIPTION SUBUN
745:	6j36-A	2.2	3.7	67	459	6	ENOLASE;
746:	4hga-A	2.2	3.5	48	207	8	DEATH DOMAIN-ASSOCIATED PROTEIN 6;
747:	5f7c-B	2.2	3.3	48	611	4	ALPHA-GLUCOSIDASE;
748:	3n71-A	2.2	6.1	54	469	13	HISTONE LYSINE METHYLTRANSFERASE SMYD1;
749:	4g6u-A	2.2	3.6	62	213	11	EC869 CDIA-CT;
750:	2oqm-A	2.2	6.2	63	180	5	HYPOTHETICAL PROTEIN;
751:	3kxl-A	2.2	10.3	57	295	9	GTP-BINDING PROTEIN (HFLX);
752:	1mwk-A	2.2	4.9	71	320	6	PARM;
753:	3zqg-A	2.2	3.9	53	208	6	TETRACYCLINE REPRESSOR PROTEIN CLASS B FROM TRANS
754:	3v97-A	2.2	3.6	62	669	6	RIBOSOMAL RNA LARGE SUBUNIT METHYLTRANSFERASE L;
755:	1i60-A	2.2	3.7	56	278	4	IOLI PROTEIN;
756:	3ilk-A	2.2	5.2	45	239	11	UNCHARACTERIZED TRNA/RRNA METHYLTRANSFERASE HI038
757:	6j72-A	2.2	5.6	71	561	8	ISONIAZID INDUCIBLE GENE PROTEIN INIA;
758:	2iqc-A	2.2	7.9	58	173	7	FANCONI ANEMIA GROUP F PROTEIN;
759:	6vax-B	2.2	3.1	41	113	5	SUCCINATE DEHYDROGENASE [UBIQUINONE] FLAVOPROTEIN
760:	2f00-B	2.2	3.1	57	483	12	UDP-N-ACETYLMURAMATE--L-ALANINE LIGASE;
761:	4j8s-A	2.2	3.5	56	180	4	CCR4-NOT TRANSCRIPTION COMPLEX SUBUNIT 1;
762:	2wys-B	2.2	8.9	63	516	11	ENDO-1,4-BETA-XYLANASE Y;
763:	6bfi-B	2.2	6.2	63	806	8	VIN1;
764:	3vep-C	2.2	2.6	40	47	10	UNCHARACTERIZED PROTEIN RV3413C/MT3522;
765:	4in3-D	2.2	4.7	62	632	10	CHITIN BIOSYNTHESIS PROTEIN CHS5;
766:	2p5g-B	2.2	3.3	64	756	5	TEMPLATE DNA;
767:	3v9r-A	2.2	5.7	58	88	14	UNCHARACTERIZED PROTEIN YOL086W-A;
768:	6mzc-B	2.2	8.2	69	968	3	TRANSCRIPTION INITIATION FACTOR TFIID SUBUNIT 2;
769:	5c9e-A	2.2	12.9	54	263	11	SEPL;
770:	6lgy-A	2.2	5.1	59	312	10	TRANSPORTER, SODIUM/BILE ACID SYMPORTER FAMILY;
771:	7d60-B	2.2	5.7	67	288	1	CALCIUM HOMEOSTASIS MODULATOR PROTEIN 5;
772:	6zr2-n	2.2	9.5	52	177	6	NADH-UBIQUINONE OXIDOREDUCTASE CHAIN 3;
773:	3hc7-A	2.2	4.6	55	252	9	GENE 12 PROTEIN;
774:	1k1x-A	2.2	3	44	636	7	4-ALPHA-GLUCANOTRANSFERASE;
775:	5kqj-A	2.2	3.5	50	185	10	2''-AMINOGLYCOSIDE NUCLEOTIDYLTRANSFERASE;
776:	6gx9-A	2.2	4.4	59	912	10	TRANSPORTIN-3;
777:	6mdm-H	2.2	7.2	56	147	5	VESICLE-FUSING ATPASE;
778:	3lxu-X	2.2	6	67	1217	7	TRIPEPTIDYL-PEPTIDASE 2;
779:	6j05-A	2.2	8.5	54	101	6	TRANSCRIPTIONAL REGULATOR ARSR;
780:	2xhe-A	2.2	5.1	70	566	4	UNC18;
781:	6om8-D	2.2	5.7	85	468	8	UDP-GLUCOSE 6-DEHYDROGENASE;
782:	7lhl-D	2.2	8.4	65	576	11	ATP-DEPENDENT DNA HELICASE;
783:	3mwc-A	2.2	12.1	57	388	7	MANDELATE RACEMASE/MUCONATE LACTONIZING PROTEIN;
784:	3dqp-A	2.2	5.2	62	219	10	OXIDOREDUCTASE YLBE;
785:	6u8y-x	2.2	4	55	603	2	MONOVALENT CATION/H+ ANTIPORTER SUBUNIT E;
786:	7jtk-X	2.2	8.9	64	379	5	FLAGELLAR RADIAL SPOKE PROTEIN 1;
787:	6znl-J	2.2	3	54	379	6	ARP1 ACTIN RELATED PROTEIN 1 HOMOLOG A;
788:	4p98-A	2.2	7	67	300	4	EXTRACELLULAR SOLUTE-BINDING PROTEIN;
789:	1v8d-A	2.2	2.3	49	189	8	HYPOTHETICAL PROTEIN (TT1679);
790:	6c2u-A	2.2	5.7	54	115	9	PHOSPHATE-LOOP PROTEIN;
791:	5uts-A	2.2	7.1	51	447	16	C-S LYASE EGT2;
792:	4krf-A	2.2	8.2	60	817	2	PROTEIN ARGONAUTE-1;
793:	5i61-A	2.2	3.7	44	523	11	POTENTIAL RNA-DEPENDENT RNA POLYMERASE;
794:	2v3e-A	2.2	3.9	58	498	5	GLUCOSYLCERAMIDASE;
795:	4k90-A	2.2	4.7	65	389	12	EXTRACELLULAR METALLOPROTEINASE MEP;
796:	5xgc-A	2.2	8.8	61	473	3	RAP1 GTPASE-GDP DISSOCIATION STIMULATOR 1;
797:	3l0m-A	2.2	8.3	73	328	4	DRRA;
798:	5h72-A	2.2	7.3	50	67	10	FLAGELLAR BIOSYNTHETIC PROTEIN FLIP;
799:	6z1f-3	2.2	3.7	50	284	6	RIBULOSE BISPHOSPHATE CARBOXYLASE/OXYGENASE ACTIV
800:	5ta1-A	2.2	8.3	60	627	5	GLYCOSIDE HYDROLASE;
801:	4rgl-A	2.2	4.2	76	325	12	FILAMENTATION INDUCED BY CAMP PROTEIN FIC;
802:	5odw-D	2.2	7.6	76	198	5	FERRIPYOVERDINE RECEPTOR;
803:	6b4h-A	2.2	3.4	55	318	5	NUCLEOPORIN AMO1;
804:	3bww-A	2.2	2.8	50	253	4	PROTEIN OF UNKNOWN FUNCTION DUF692/COG3220;
805:	5chs-B	2.2	4.1	63	315	10	RNA-DIRECTED RNA POLYMERASE L;
806:	5l7s-A	2.2	8.6	50	267	10	SECRETED RXLR EFFECTOR PEPTIDE PROTEIN;
807:	6eqo-A	2.2	3.7	59	1804	7	ACETYL-COENZYME A SYNTHETASE;
808:	6ecf-D	2.2	7	50	265	8	VLM2;
809:	6wa9-G	2.2	4.2	50	349	6	LOW CALCIUM RESPONSE LOCUS PROTEIN D;
810:	7ce1-K	2.2	6.5	51	333	4	LACI-TYPE TRANSCRIPTION FACTOR;
811:	3w6k-C	2.2	7.3	53	87	11	SCPA;
812:	2h9d-D	2.2	5.7	67	100	7	SALICYLATE BIOSYNTHESIS PROTEIN PCHB;
813:	5n5d-A	2.2	10.9	62	225	10	METHYLTRANSFERASE;
814:	6thh-C	2.2	2.3	49	816	8	SIRV2 ACRID1 (GP02) ANTI-CRISPR PROTEIN;
815:	7jpp-E	2.2	7.5	54	406	13	ORIGIN RECOGNITION COMPLEX SUBUNIT 1;
816:	5e37-A	2.2	5.8	54	313	6	EF-HAND DOMAIN-CONTAINING THIOREDOXIN;
817:	3bpx-A	2.2	4.3	44	147	9	TRANSCRIPTIONAL REGULATOR;
818:	6rs4-B	2.2	5.2	63	315	10	TABERSONINE SYNTHASE;
819:	1neq-A	2.2	2.9	43	74	7	DNA-BINDING PROTEIN NER;
820:	6o81-A	2.2	16.1	51	590	2	TRANSLATION INITIATION FACTOR EIF-2B SUBUNIT EPSI
821:	1ng6-A	2.2	4.8	60	148	10	HYPOTHETICAL PROTEIN YQEY;
822:	1u78-A	2.2	2.9	35	103	6	26-MER;
823:	5cos-D	2.2	2.9	44	61	9	SIDEROPHORE-INTERACTING PROTEIN;
824:	3ah5-A	2.2	8.7	47	215	11	THYMIDYLATE SYNTHASE THYX;
825:	3dhn-A	2.2	4.1	59	216	12	NAD-DEPENDENT EPIMERASE/DEHYDRATASE;
826:	5udb-4	2.2	4.1	53	751	0	DNA REPLICATION LICENSING FACTOR MCM2;
827:	2hj0-A	2.2	6.7	60	510	8	PUTATIVE CITRATE LYASE, ALFA SUBUNIT;
828:	4bk0-B	2.2	6.7	39	97	8	ATP-DEPENDENT DNA HELICASE Q5;
829:	6vjp-A	2.2	2.6	48	155	6	ACETYLTRANSFERASE;
830:	3mzy-A	2.2	8.6	40	123	10	RNA POLYMERASE SIGMA-H FACTOR;
831:	5ufm-A	2.2	5	48	226	8	METHYLTRANSFERASE DOMAIN PROTEIN;
832:	6r2j-B	2.2	5.1	51	330	8	ENDOGLUCANASE(ENDO-1,4-BETA-GLUCANASE)PROTEIN;
833:	6xyz-A	2.2	2.5	54	309	4	CANDIDATE CHITINASE GLYCOSIDE HYDROLASE FAMILY 18
834:	5fyw-M	2.2	5.2	47	231	9	DNA-DIRECTED RNA POLYMERASE II SUBUNIT RPB1;
835:	4ni3-B	2.2	11.1	67	583	4	ALPHA-FUCOSIDASE GH29;
836:	1v66-A	2.2	2.7	46	65	13	PROTEIN INHIBITOR OF ACTIVATED STAT PROTEIN 1;
837:	3cvj-A	2.2	4.9	65	243	3	PUTATIVE PHOSPHOHEPTOSE ISOMERASE;
838:	2gic-A	2.2	3.4	58	421	7	45-MER;
839:	6iqs-C	2.2	4.3	69	541	6	LIPOPROTEIN NLPI;
840:	6khn-A	2.2	8.2	53	490	13	TRYPTOPHAN DECARBOXYLASE 1;
841:	2b3t-A	2.2	7.1	68	277	10	PROTEIN METHYLTRANSFERASE HEMK;
842:	2l1p-A	2.2	3.3	59	83	12	DNA-BINDING PROTEIN SATB1;
843:	7anw-A	2.1	2.5	47	645	6	NAD(+) HYDROLASE SARM1;
844:	2ocx-A	2.1	4.5	63	292	3	NODULATION FUCOSYLTRANSFERASE NODZ;
845:	1zs4-A	2.1	2	36	82	22	DNA - 27MER;
846:	5a1s-D	2.1	5.2	72	434	4	CITRATE-SODIUM SYMPORTER;
847:	6ohz-A	2.1	8.1	52	210	10	UNCHARACTERIZED PROTEIN;
848:	5t76-A	2.1	6.5	50	208	10	ALANINE--TRNA LIGASE, CYTOPLASMIC;
849:	6whb-A	2.1	5.9	59	284	8	MITOGEN-ACTIVATED PROTEIN KINASE KINASE KINASE 1;
850:	4ovx-A	2.1	3.3	50	270	2	XYLOSE ISOMERASE DOMAIN PROTEIN TIM BARREL;
851:	6e4j-A	2.1	2.7	44	72	7	UNCHARACTERIZED PROTEIN PF2048.1;
852:	6spb-Y	2.1	3.4	43	60	2	23S RIBOSOMAL RNA;
853:	5g49-A	2.1	5.8	65	97	6	NUCLEAR TRANSCRIPTION FACTOR Y SUBUNIT B-6;
854:	5zr1-E	2.1	11.4	57	460	4	ORIGIN RECOGNITION COMPLEX SUBUNIT 1;
855:	2lc0-A	2.1	3.1	56	132	7	PUTATIVE UNCHARACTERIZED PROTEIN TB39.8;
856:	4bja-A	2.1	4.1	77	182	5	PROTEIN GLB-12;
857:	6en3-A	2.1	8.8	63	934	3	ENDO-BETA-N-ACETYLGLUCOSAMINIDASE F2,MULTIFUNCTIO
858:	2k9n-A	2.1	2.8	35	107	6	MYB24;
859:	4zbp-B	2.1	2.6	42	270	7	NUDIX HYDROLASE 7;
860:	1s7z-A	2.1	3.1	49	106	4	GENE 0.3 PROTEIN;
861:	4r04-A	2.1	4.6	68	1793	12	TOXIN A;
862:	6xgx-A	2.1	7.6	59	402	10	MUTATOR FAMILY TRANSPOSASE;
863:	3a1y-A	2.1	1.8	35	58	11	50S RIBOSOMAL PROTEIN P1 (L12P);
864:	6pza-C	2.1	3.6	60	1422	7	ATP-BINDING CASSETTE SUB-FAMILY C MEMBER 8;
865:	3rgo-A	2.1	10	60	157	5	PROTEIN-TYROSINE PHOSPHATASE MITOCHONDRIAL 1;
866:	5lpa-A	2.1	2.9	54	267	0	STREPTOMYCIN 3''-ADENYLYLTRANSFERASE;
867:	3let-B	2.1	4	82	310	4	ADENOSINE MONOPHOSPHATE-PROTEIN TRANSFERASE VOPS;
868:	1ylm-A	2.1	3	56	143	2	HYPOTHETICAL PROTEIN BSU32300;
869:	5nkm-E	2.1	5.5	58	351	3	PROTEIN SMG-8;
870:	6caa-A	2.1	4.3	65	477	8	ELECTROGENIC SODIUM BICARBONATE COTRANSPORTER 1;
871:	6jbx-A	2.1	5.8	60	146	7	FATTY ACID BIOSYNTHESIS TRANSCRIPTIONAL REGULATOR
872:	4r1i-A	2.1	8.2	66	507	5	AMINOBENZOYL-GLUTAMATE TRANSPORTER;
873:	3f3s-A	2.1	2.1	36	312	6	LAMBDA-CRYSTALLIN HOMOLOG;
874:	4c5f-A	2.1	4.4	62	330	3	MEMBRANE-BOUND LYTIC MUREIN TRANSGLYCOSYLASE C;
875:	6ww7-C	2.1	3.9	53	209	11	ER MEMBRANE PROTEIN COMPLEX SUBUNIT 1;
876:	3bhn-A	2.1	5.5	48	214	6	THIJ/PFPI DOMAIN PROTEIN;
877:	4cc9-B	2.1	9	62	98	5	PROTEIN VPRBP;
878:	3e60-A	2.1	4.3	55	420	5	3-OXOACYL-[ACYL-CARRIER-PROTEIN ] SYNTHASE II;
879:	2apl-A	2.1	6.5	65	149	6	HYPOTHETICAL PROTEIN PG0816;
880:	6x9d-A	2.1	4.3	56	1219	7	BIFUNCTIONAL PROTEIN PUTA;
881:	5vrq-A	2.1	9.5	49	318	6	ANKYRIN REPEAT-CONTAINING PROTEIN;
882:	6kxd-B	2.1	3.9	53	364	9	KETOSYNTHASE;
883:	6fht-B	2.1	3.9	59	735	8	BACTERIOPHYTOCHROME,ADENYLATE CYCLASE;
884:	2qko-B	2.1	3.8	55	176	11	POSSIBLE TRANSCRIPTIONAL REGULATOR, TETR FAMILY P
885:	3by5-A	2.1	2.5	41	123	7	COBALAMIN BIOSYNTHESIS PROTEIN;
886:	6j8l-A	2.1	6.3	63	132	0	AVH240;
887:	5kvr-A	2.1	4.3	53	77	8	PYRUVATE DEHYDROGENASE COMPLEX REPRESSOR;
888:	5hsa-A	2.1	3.1	54	662	9	ALCOHOL OXIDASE 1;
889:	6al2-A	2.1	3.4	54	484	4	MEMBRANE PROTEIN INSERTASE YIDC;
890:	6sj2-B	2.1	8.6	53	503	6	AMIDOHYDROLASE;
891:	6bzf-A	2.1	1.8	36	197	8	SPORULATION-SPECIFIC PROTEIN 16;
892:	6dxs-A	2.1	3.6	59	342	8	4-OXALOMESACONATE HYDRATASE;
893:	6mzc-I	2.1	6.2	62	338	6	TRANSCRIPTION INITIATION FACTOR TFIID SUBUNIT 2;
894:	5tsa-A	2.1	3.6	75	233	7	MEMBRANE PROTEIN;
895:	2p10-C	2.1	11.4	54	270	6	MLL9387 PROTEIN;
896:	2oeb-A	2.1	3.7	59	152	2	HYPOTHETICAL PROTEIN;
897:	2zme-B	2.1	5.7	45	215	9	VACUOLAR-SORTING PROTEIN SNF8;
898:	2hgk-A	2.1	3.5	49	117	8	HYPOTHETICAL PROTEIN YQCC;
899:	2guz-A	2.1	5.5	51	71	4	MITOCHONDRIAL IMPORT INNER MEMBRANE TRANSLOCASE S
900:	6wpi-A	2.1	8	62	548	5	NUCLEOLAR PROTEIN 9;
901:	6mw7-C	2.1	2.8	47	519	11	STRUCTURAL MAINTENANCE OF CHROMOSOMES FLEXIBLE HI
902:	1rfz-A	2.1	4.5	70	164	11	HYPOTHETICAL PROTEIN APC35681;
903:	2lrm-A	2.1	7.2	52	84	13	UNCHARACTERIZED PROTEIN YMGD;
904:	6c8v-A	2.1	8.1	47	312	4	COENZYME PQQ SYNTHESIS PROTEIN E;
905:	5a42-A	2.1	12.3	64	1597	9	UNCHARACTERIZED LIPOPROTEIN YFHM;
906:	5vbg-A	2.1	6.6	53	543	11	PENICILLIN-BINDING PROTEIN ACTIVATOR LPOA;
907:	4hg6-A	2.1	8.3	71	747	7	CELLULOSE SYNTHASE SUBUNIT A;
908:	6hrq-C	2.1	4.3	52	419	10	HISTONE DEACETYLASE;
909:	4l3u-A	2.1	4.3	57	123	7	UNCHARACTERIZED PROTEIN;
910:	4rdq-A	2.1	3.7	65	366	12	BESTROPHIN-1;
911:	6x9o-A	2.1	2.4	49	2425	10	HUNTINGTIN;
912:	2yfb-B	2.1	7.1	65	238	9	METHYL-ACCEPTING CHEMOTAXIS TRANSDUCER;
913:	4pi2-C	2.1	6.9	64	228	5	UNKNOWN PEPTIDE;
914:	6tbu-A	2.1	3.2	71	842	4	PROTEIN DISPATCHED;
915:	1yre-B	2.1	9	60	187	7	HYPOTHETICAL PROTEIN PA3270;
916:	5vk5-B	2.1	4.5	78	282	8	POTASSIUM CHANNEL SUBFAMILY K MEMBER 2;
917:	5sy1-A	2.1	6	76	582	11	CALMODULIN;
918:	4i98-B	2.1	5.3	56	167	11	SEGREGATION AND CONDENSATION PROTEIN A;
919:	3dsq-B	2.1	3.4	62	282	10	PYRROLYSYL-TRNA SYNTHETASE;
920:	6jsi-A	2.1	3.8	50	1321	6	FATTY ACID SYNTHASE SUBUNIT BETA;
921:	2oo0-A	2.1	11.1	59	419	8	ORNITHINE DECARBOXYLASE;
922:	5oqq-B	2.1	4.8	55	824	4	CONDENSIN COMPLEX SUBUNIT 3;
923:	6s8f-F	2.1	3.1	63	2571	13	SERINE/THREONINE-PROTEIN KINASE TEL1,SERINE/THREO
924:	4lhs-A	2.1	11.1	61	337	5	UNCHARACTERIZED PROTEIN;
925:	2i39-B	2.1	3	49	119	12	PROTEIN N1;
926:	5nnl-B	2.1	10.3	44	342	5	INACTIVE DIHYDROOROTASE-LIKE DOMAIN;
927:	2yut-A	2.1	3.9	63	202	6	PUTATIVE SHORT-CHAIN OXIDOREDUCTASE;
928:	1uw4-B	2.1	4.1	53	247	6	REGULATOR OF NONSENSE TRANSCRIPTS 2;
929:	5nrn-B	2.1	7.5	65	211	8	THYMIDYLATE KINASE;
930:	6rjw-A	2.1	5.3	69	161	14	LYSM DOMAIN PROTEIN;
931:	3l6a-A	2.1	3.3	53	350	4	EUKARYOTIC TRANSLATION INITIATION FACTOR 4 GAMMA
932:	6sku-A	2.1	3.6	79	785	9	PHOSPHOCHOLINE TRANSFERASE ANKX;
933:	2j7n-A	2.1	3.6	53	934	2	RNA-DEPENDENT RNA POLYMERASE;
934:	6zga-A	2.1	3.3	52	751	10	PROTEIN TRANSPORT PROTEIN SEC23;
935:	6pw7-A	2.1	3.6	48	161	6	STROMAL INTERACTION MOLECULE 1;
936:	1qdm-A	2.1	2.8	47	430	2	PROPHYTEPSIN;
937:	6df3-C	2.1	3.7	50	155	2	INTERLEUKIN-22 RECEPTOR SUBUNIT ALPHA-1;
938:	6cyy-A	2.1	7.3	48	330	10	HTH-TYPE TRANSCRIPTIONAL REGULATOR PRPR;
939:	4f88-1	2.1	6.3	50	430	6	PLYCA;
940:	7k2v-A	2.1	3	55	450	4	1-PHOSPHATIDYLINOSITOL 3-PHOSPHATE 5-KINASE;
941:	2vwb-A	2.1	5.7	67	519	10	PUTATIVE O-SIALOGLYCOPROTEIN ENDOPEPTIDASE;
942:	1sf9-A	2.1	5.1	56	118	7	YFHH HYPOTHETICAL PROTEIN;
943:	3b0d-T	2.1	6.2	64	97	6	CENTROMERE PROTEIN T;
944:	5eoy-A	2.1	6.9	65	356	14	TYPE 4 FIMBRIAL BIOGENESIS PROTEIN PILM;
945:	2kjg-A	2.1	2.5	46	99	11	ARCHAEAL PROTEIN SSO6904;
946:	6wq2-a	2.1	3	54	202	15	A-DNA;
947:	3cit-A	2.1	5	58	155	9	SENSOR HISTIDINE KINASE;
948:	3fay-A	2.1	3.5	74	379	9	RAS GTPASE-ACTIVATING-LIKE PROTEIN IQGAP1;
949:	6q6b-A	2.1	9.1	63	132	5	CYTOSOLIC COPPER STORAGE PROTEIN;
950:	5wgg-A	2.1	9.8	61	441	3	RADICAL SAM DOMAIN PROTEIN;
951:	2f48-B	2.1	3.7	61	552	18	DIPHOSPHATE--FRUCTOSE-6-PHOSPHATE 1-PHOSPHOTRANSF
952:	6t58-A	2.1	3.4	55	524	11	CELLULAR TUMOR ANTIGEN P53,PROTEIN S100-A4,PROTEI
953:	3k8p-C	2.1	6.8	67	295	6	DSL1;
954:	5anr-A	2.1	4.4	54	245	4	CCR4-NOT TRANSCRIPTION COMPLEX SUBUNIT 1;
955:	1jhf-A	2.1	4.3	53	197	6	LEXA REPRESSOR;
956:	1nvm-A	2.1	3.3	52	340	4	4-HYDROXY-2-OXOVALERATE ALDOLASE;
957:	4kr6-A	2.1	4	57	388	9	PROBABLE TRNA SULFURTRANSFERASE;
958:	5x3g-A	2.1	7.5	53	249	9	URACIL-DNA GLYCOSYLASE;
959:	6xu2-A	2.1	6.8	64	1091	2	IMPORTIN-5;
960:	5y6i-B	2.1	4.4	52	234	8	TRANSCRIPTIONAL REGULATOR KDGR;
961:	5a5t-L	2.1	7.2	62	372	6	EUKARYOTIC TRANSLATION INITIATION FACTOR 3 SUBUNI
962:	3tsy-A	2.1	3.6	52	828	13	FUSION PROTEIN 4-COUMARATE--COA LIGASE 1, RESVERA
963:	6z2w-E	2.1	5	61	2325	10	DNA DAMAGE CHECKPOINT PROTEIN LCD1;
964:	5n3u-B	2.1	2.4	39	170	5	PHYCOCYANOBILIN LYASE SUBUNIT ALPHA;
965:	2eyq-A	2.1	4.1	75	1146	3	TRANSCRIPTION-REPAIR COUPLING FACTOR;
966:	5ajk-A	2.1	5.9	66	148	6	HOMOLOG OF VACCINIA VIRUS CDS F1L;
967:	3m92-B	2.1	3.5	52	81	6	PROTEIN YCIN;
968:	6sxa-F	2.1	8.1	62	745	11	DNA REPAIR ENDONUCLEASE XPF;
969:	6vae-B	2.1	8.3	64	1155	3	FANCONI ANEMIA, COMPLEMENTATION GROUP I;
970:	5ijj-A	2.1	4.4	60	175	5	SPX DOMAIN;
971:	3fxq-B	2.1	3.7	45	296	7	LYSR TYPE REGULATOR OF TSAMBCD;
972:	2vyc-A	2.1	5.1	59	755	17	BIODEGRADATIVE ARGININE DECARBOXYLASE;
973:	2w2h-A	2.1	6	60	263	10	CYCLIN-T1;
974:	6qp6-A	2.1	4.9	62	741	3	ANOCTAMIN-6;
975:	6tqp-A	2.1	4.4	69	142	6	16L PROTEIN;
976:	5hb1-A	2.1	3.2	60	742	3	NUCLEOPORIN NUP170;
977:	7ahd-A	2.1	5.8	75	547	11	ABC-TYPE PROLINE/GLYCINE BETAINE TRANSPORT SYSTEM
978:	2g7l-A	2.1	5.8	54	201	9	TETR-FAMILY TRANSCRIPTIONAL REGULATOR;
979:	6dql-A	2.1	4.8	65	227	6	REGULATOR OF PROTEINASE B ROPB;
980:	5ham-A	2.1	4.4	69	260	7	RICKCE;
981:	1xfi-A	2.1	3.7	62	343	13	UNKNOWN PROTEIN;
982:	5mh5-A	2.1	5.7	56	308	7	D-2-HYDROXYACID DEHYDROGENASE;
983:	4h08-A	2.1	8.3	66	200	3	PUTATIVE HYDROLASE;
984:	5vyk-C	2.1	4.9	64	203	9	CHIMERA PROTEIN OF BRS DOMAIN OF BRAF AND CC-SAM
985:	5xow-A	2.1	6	57	684	11	TTAGO (D546N);
986:	7bqr-A	2.1	6.7	61	137	8	MUSSOC;
987:	4e0s-B	2.1	7.8	48	898	10	COMPLEMENT C5;
988:	7e36-A	2.1	8.1	57	319	7	ALKANESULFONATE MONOOXYGENASE SSUD/METHYLENE
989:	6ajf-A	2.1	4.1	74	901	11	DRUG EXPORTERS OF THE RND SUPERFAMILY-LIKE PROTEI
990:	6h04-I	2.1	3.6	45	501	9	COMPLEMENT COMPONENT C9;
991:	1onx-A	2.1	10	53	390	9	ISOASPARTYL DIPEPTIDASE;
992:	5buz-B	2.1	7.3	53	324	13	SM (SEC1/MUNC18-LIKE) PROTEIN;
993:	6bt9-A	2.1	2.8	51	625	8	CHITINASE;
994:	2lxl-A	2.1	10.8	65	163	5	VACUOLAR PROTEIN SORTING-ASSOCIATED PROTEIN VTA1
995:	3sng-A	2.1	4.2	73	267	3	NUCLEASE;
996:	2c59-A	2.1	7.8	71	364	7	GDP-MANNOSE-3', 5'-EPIMERASE;
997:	4fix-A	2.1	8.4	63	629	8	UDP-GALACTOFURANOSYL TRANSFERASE GLFT2;
998:	6swy-8	2.1	9.7	62	325	6	VACUOLAR IMPORT AND DEGRADATION PROTEIN 28;
999:	6ide-B	2.1	2.7	41	228	10	TRANSCRIPTIONAL REGULATOR LUXR FAMILY;
1000:	5yke-B	2.1	3.3	62	845	3	ATP-SENSITIVE INWARD RECTIFIER POTASSIUM CHANNEL
1001:	6hxq-A	2.1	6.9	41	342	17	CITRYL-COA SYNTHETASE SMALL SUBUNIT;
1002:	7bqq-A	2.1	3.1	53	130	8	GOGY;
1003:	5ztc-A	2.1	7.2	65	197	6	LMO2088 PROTEIN;
1004:	4d7x-A	2.1	2.5	47	86	9	MEDIATOR OF RNA POLYMERASE II TRANSCRIPTION SUBUN
1005:	6g90-T	2	9	66	462	11	U1 SNRNA,U1 SNRNA,U1 SNRNA,U1 SNRNA,U1 SNRNA;
1006:	6e7e-A	2	5.6	45	169	18	INCLUSION MEMBRANE PROTEIN A;
1007:	7bqm-A	2	4.7	57	99	5	CHANTAL;
1008:	5lm2-B	2	7.4	58	340	7	TYROSINE-PROTEIN PHOSPHATASE NON-RECEPTOR TYPE 23
1009:	6c94-A	2	3.4	73	482	7	CYTOCHROME P450 4B1;
1010:	6rwt-A	2	3.2	59	181	10	UBIQUINOL-CYTOCHROME C CHAPERONE;
1011:	3vfq-A	2	3.6	77	375	6	POLY [ADP-RIBOSE] POLYMERASE 14;
1012:	4xfr-A	2	3	50	401	8	UNCHARACTERIZED PROTEIN;
1013:	1bm9-A	2	6.6	52	120	8	REPLICATION TERMINATOR PROTEIN;
1014:	6wc7-G	2	2.1	46	422	13	FATTY ACID SYNTHASE SUBUNIT BETA;
1015:	2xt6-A	2	7.8	60	1055	0	2-OXOGLUTARATE DECARBOXYLASE;
1016:	3jc5-A	2	4	69	208	4	DNA REPLICATION LICENSING FACTOR MCM2;
1017:	1zbs-A	2	5.1	57	283	11	HYPOTHETICAL PROTEIN PG1100;
1018:	6ifr-A	2	3.6	68	694	4	TYPE III-A CRISPR-ASSOCIATED PROTEIN CSM1;
1019:	2ka5-A	2	3.8	54	125	6	PUTATIVE ANTI-SIGMA FACTOR ANTAGONIST TM_1081;
1020:	6v0t-A	2	6.1	51	402	10	[PYRUVATE DEHYDROGENASE [ACETYL-TRANSFERRING]]-PH
1021:	5dy0-A	2	3.2	49	220	2	TETR FAMILY TRANSCRIPTIONAL REGULATOR;
1022:	6iv3-A	2	4.6	65	274	11	BESTROPHIN HOMOLOG;
1023:	2p5t-E	2	6.2	54	95	11	FRAGMENT OF PEZA HELIX-TURN-HELIX MOTIF;
1024:	6h7d-A	2	3.7	74	487	5	SUGAR TRANSPORT PROTEIN 10;
1025:	5w65-P	2	6.3	56	481	0	DNA-DIRECTED RNA POLYMERASE I SUBUNIT RPA190;
1026:	3egl-B	2	8.7	71	266	7	DEGV FAMILY PROTEIN;
1027:	2n39-A	2	3.6	49	108	6	CHROMODOMAIN-HELICASE-DNA-BINDING PROTEIN 1;
1028:	4hte-A	2	8.5	68	340	9	NICKING ENZYME;
1029:	6e6y-A	2	10.6	65	268	9	DIECKMANN CYCLASE, NCMC;
1030:	3esw-A	2	3.5	51	333	4	PEPTIDE-N(4)-(N-ACETYL-BETA-GLUCOSAMINYL)ASPARAGI
1031:	6ybs-a	2	3.8	49	99	10	EUKARYOTIC TRANSLATION INITIATION FACTOR 3 SUBUNI
1032:	2hwy-A	2	2.7	46	116	9	PROTEIN SMG5;
1033:	5e7p-A	2	11.4	69	719	10	CELL DIVISION CONTROL PROTEIN CDC48;
1034:	7kyc-A	2	2.9	64	1178	3	PHOSPHOLIPID-TRANSPORTING ATPASE DNF1;
1035:	4rnx-A	2	9.8	68	390	7	NADPH DEHYDROGENASE 1;
1036:	2b3w-A	2	8.6	68	168	12	HYPOTHETICAL PROTEIN YBIA;
1037:	6o76-B	2	8.4	59	451	3	HISTIDINE--TRNA LIGASE, CYTOPLASMIC;
1038:	6w5q-A	2	7	50	106	2	PEPTIDOGLYCAN SYNTHASE ACTIVATOR LPOP;
1039:	2xvc-A	2	2.3	34	56	6	ESCRT-III;
1040:	6lkz-C	2	7.6	60	482	13	ISOCITRATE DEHYDROGENASE;
1041:	6bom-A	2	2.9	45	440	7	2-METHYLCITRATE SYNTHASE, MITOCHONDRIAL;
1042:	1z88-D	2	7.1	60	211	8	APHA PROTEIN;
1043:	5odh-H	2	3.4	41	292	2	HETERODISULFIDE REDUCTASE, SUBUNIT A;
1044:	3bjo-A	2	2.7	53	103	8	UNCHARACTERIZED ATP-BINDING PROTEIN MJ1010;
1045:	6g80-B	2	9.6	67	226	4	METHYLTRANSFERASE DOMAIN PROTEIN;
1046:	2a7o-A	2	2.7	53	100	4	HUNTINGTIN INTERACTING PROTEIN B;
1047:	5dbk-A	2	7.5	62	355	11	TRANSCRIPTIONAL REGULATOR/TPR DOMAIN PROTEIN;
1048:	3jbz-A	2	8.6	55	960	4	SERINE/THREONINE-PROTEIN KINASE MTOR;
1049:	3adj-A	2	6.9	44	72	0	F21M12.9 PROTEIN;
1050:	6l6z-A	2	5.6	46	562	7	CTP SYNTHASE;
1051:	4weq-A	2	6.7	63	316	6	NAD-DEPENDENT DEHYDROGENASE;
1052:	4ocu-A	2	6.2	54	356	11	N-ACETYLHEXOSAMINE 1-PHOSPHATE KINASE;
1053:	2odm-B	2	3.2	46	83	11	UPF0358 PROTEIN MW0995;
1054:	4aee-A	2	8	66	684	6	ALPHA AMYLASE, CATALYTIC REGION;
1055:	3zjh-B	2	3.6	75	193	8	PROTOGLOBIN;
1056:	3g8q-A	2	9.3	60	278	10	PREDICTED RNA-BINDING PROTEIN, CONTAINS THUMP
1057:	2q02-A	2	3.6	51	272	12	PUTATIVE CYTOPLASMIC PROTEIN;
1058:	6nq8-A	2	4.8	69	208	9	UNCHARACTERIZED PROTEIN YETJ;
1059:	6gml-W	2	6.3	55	538	5	DNA-DIRECTED RNA POLYMERASE SUBUNIT;
1060:	4mi8-B	2	3.1	57	136	9	BCL-2 HOMOLOG (GENE 16?);
1061:	6c03-A	2	3.8	50	138	10	PUTATIVE RNA POLYMERASE ECF-SUBFAMILY SIGMA FACTO
1062:	2kx9-A	2	4.1	62	573	3	PHOSPHOENOLPYRUVATE-PROTEIN PHOSPHOTRANSFERASE;
1063:	6lug-B	2	4.5	50	273	8	N(OMEGA)-HYDROXY-L-ARGININE AMIDINOHYDROLASE;
1064:	4y3o-B	2	8.1	52	461	15	BIFUNCTIONAL LYSINE-SPECIFIC DEMETHYLASE AND HIST
1065:	3aqt-B	2	7.6	63	196	6	BACTERIAL REGULATORY PROTEINS, TETR FAMILY;
1066:	5x41-F	2	8.4	58	244	9	COBALT ABC TRANSPORTER ATP-BINDING PROTEIN;
1067:	3nl6-A	2	7.7	64	518	9	THIAMINE BIOSYNTHETIC BIFUNCTIONAL ENZYME;
1068:	3no4-A	2	5.3	61	264	8	CREATININE AMIDOHYDROLASE;
1069:	2cwe-A	2	6.4	52	191	12	HYPOTHETICAL TRANSCRIPTION REGULATOR PROTEIN, PH1
1070:	3rkl-A	2	3.8	44	80	7	STIV-A81;
1071:	5xk6-A	2	4.2	60	218	5	UNDECAPRENYL DIPHOSPHATE SYNTHASE;
1072:	3wr5-A	2	3.5	59	401	14	FORMATE DEHYDROGENASE;
1073:	6c8c-A	2	8.1	51	119	8	CHIMERIC PROTEIN OF THE POL KAPPA RIR HELIX AND T
1074:	2fl4-A	2	10.6	63	147	10	SPERMINE/SPERMIDINE ACETYLTRANSFERASE;
1075:	2h09-A	2	5.8	52	127	8	TRANSCRIPTIONAL REGULATOR MNTR;
1076:	1c0w-C	2	5.8	49	175	8	DNA (5'-
1077:	6ocv-A	2	9.2	67	190	7	HEME NO BINDING DOMAIN PROTEIN;
1078:	3wcc-C	2	3.2	51	342	14	FARNESYLTRANSFERASE, PUTATIVE;
1079:	2mlg-A	2	2.4	36	77	11	SULFOLOBUS TRANSCRIPTION FACTOR 76 AMINOACID PROT
1080:	6g7e-B	2	7.5	60	1575	5	HELICASE-LIKE PROTEIN;
1081:	6qum-N	2	8.4	59	649	8	V-TYPE ATP SYNTHASE ALPHA CHAIN;
1082:	2p8t-A	2	2.7	37	184	11	HYPOTHETICAL PROTEIN PH0730;
1083:	1p91-A	2	3.2	52	269	10	RIBOSOMAL RNA LARGE SUBUNIT METHYLTRANSFERASE A;
1084:	4qfh-B	2	11.9	50	611	4	GLUCOSE-6-PHOSPHATE ISOMERASE;
1085:	7apx-B	2	8.2	65	563	11	THO COMPLEX SUBUNIT 2,THO2;
1086:	6tug-B	2	7.3	55	415	7	CRISPR SYSTEM ENDORIBONUCLEASE CSM6;
1087:	6mev-A	2	3.6	50	342	2	BIFUNCTIONAL ARGININE DEMETHYLASE AND LYSYL-HYDRO
1088:	1whr-A	2	3.6	53	124	15	HYPOTHETICAL KIAA1002 PROTEIN;
1089:	2j68-A	2	4.4	83	680	10	BACTERIAL DYNAMIN-LIKE PROTEIN;
1090:	6r7f-Q	2	3.7	39	112	3	COP9 SIGNALOSOME COMPLEX SUBUNIT 1;
1091:	2p6s-G	2	6.1	48	159	13	TRANSCRIPTIONAL REGULATOR, LRP/ASNC FAMILY;
1092:	3d02-A	2	4	66	300	11	PUTATIVE LACI-TYPE TRANSCRIPTIONAL REGULATOR;
1093:	6g70-B	2	9.3	49	510	0	PRE-MRNA-PROCESSING FACTOR 39;
1094:	4tt8-A	2	2.4	40	309	5	10-FORMYLTETRAHYDROFOLATE DEHYDROGENASE;
1095:	1xrf-A	2	4.5	44	363	9	DIHYDROOROTASE;
